# Supplementary material for: Viscoelastic parameterization of human skin cells characterize material behavior at multiple timescales
Source: Commun Biol. 2022 Jan 11;5:17. doi: 10.1038/s42003-021-02959-5 (PMC8752830; doi:10.1038/s42003-021-02959-5)
Supplement: Supplementary file 3 — Supplementary Data 1 [file 42003_2021_2959_MOESM3_ESM.xlsx]

## Sheet: Figure 2
Subfigure (a)											Subfigure (b)											Subfigure (c)											Subfigure (d)											Subfigure (e)
Data		1-Term(s)		2-Term(s)		3-Term(s)		4-Term(s)			Total Time		1-Term(s)		2-Term(s)		3-Term(s)		4-Term(s)			Data		1-Term(s)		2-Term(s)		3-Term(s)		4-Term(s)			Total Time		1-Term(s)		2-Term(s)		3-Term(s)		4-Term(s)			Data
X	Y	X	Y	X	Y	X	Y	X	Y		X	Y	X	Y	X	Y	X	Y	X	Y		X	Y	X	Y	X	Y	X	Y	X	Y		X	Y	X	Y	X	Y	X	Y	X	Y		X	Y
2e-05	1.19559e-11	2e-05	7.47846e-12	2e-05	4.41817e-12	2e-05	1.06553e-11	2e-05	5.18053e-12		1	74.9412	1	74.9412	2	66.7053	3	69.9486	4	69.8476		2e-05	1.19559e-11	2e-05	2.51034e-12	2e-05	2.53585e-12	2e-05	2.56677e-12	2e-05	2.59329e-12		1	16.0689	1	15.9528	1	15.8288	1	16.3221	1	32.3442		0	0
4e-05	2.71992e-11	4e-05	2.1102e-11	4e-05	1.24693e-11	4e-05	3.00496e-11	4e-05	1.46223e-11		2	66.7053										4e-05	2.71992e-11	4e-05	7.08638e-12	4e-05	7.15838e-12	4e-05	7.24566e-12	4e-05	7.32052e-12		2	90.8799			2	74.9736	2	75.6447	2	74.3903		2e-05	0
8e-05	6.46222e-11	8e-05	5.94485e-11	8e-05	3.51446e-11	8e-05	8.45551e-11	8e-05	4.12209e-11		3	69.9486										8e-05	6.46222e-11	8e-05	1.9982e-11	8e-05	2.0185e-11	8e-05	2.0431e-11	8e-05	2.06422e-11		3	203.346					3	111.257	3	69.7628		4e-05	0
0.0001	8.6002e-11	0.0001	8.29391e-11	0.0001	4.9043e-11	0.0001	1.17895e-10	0.0001	5.75282e-11		4	69.8476										0.0001	8.6002e-11	0.0001	2.78906e-11	0.0001	2.81739e-11	0.0001	2.85173e-11	0.0001	2.88121e-11		4	254.7							4	78.0362		6e-05	0
0.00012	1.08815e-10	0.00012	1.08853e-10	0.00012	6.43812e-11	0.00012	1.54638e-10	0.00012	7.55277e-11													0.00012	1.08815e-10	0.00012	3.66218e-11	0.00012	3.69938e-11	0.00012	3.74447e-11	0.00012	3.78318e-11													8e-05	0
0.0002	2.11223e-10	0.0002	2.32936e-10	0.0002	1.379e-10	0.0002	3.30124e-10	0.0002	1.61839e-10													0.0002	2.11223e-10	0.0002	7.85136e-11	0.0002	7.9311e-11	0.0002	8.02771e-11	0.0002	8.11075e-11													0.0001	0
0.00028	3.26669e-10	0.00028	3.84108e-10	0.00028	2.2761e-10	0.00028	5.43105e-10	0.00028	2.67228e-10													0.00028	3.26669e-10	0.00028	1.29709e-10	0.00028	1.31026e-10	0.00028	1.32621e-10	0.00028	1.33994e-10													0.00012	0
0.00036	4.51262e-10	0.00036	5.57755e-10	0.00036	3.30822e-10	0.00036	7.86843e-10	0.00036	3.88554e-10													0.00036	4.51262e-10	0.00036	1.88697e-10	0.00036	1.90613e-10	0.00036	1.92932e-10	0.00036	1.9493e-10													0.00014	0
0.00044	5.82726e-10	0.00044	7.50952e-10	0.00044	4.45838e-10	0.00044	1.05705e-09	0.00044	5.23837e-10													0.00044	5.82726e-10	0.00044	2.54527e-10	0.00044	2.57111e-10	0.00044	2.60238e-10	0.00044	2.62935e-10													0.00016	0
0.00052	7.19631e-10	0.00052	9.61619e-10	0.00052	5.71457e-10	0.00052	1.35066e-09	0.00052	6.71677e-10													0.00052	7.19631e-10	0.00052	3.26528e-10	0.00052	3.29843e-10	0.00052	3.33853e-10	0.00052	3.37315e-10													0.00018	0
0.0006	8.6103e-10	0.0006	1.18818e-09	0.0006	7.06771e-10	0.0006	1.66537e-09	0.0006	8.31015e-10													0.0006	8.6103e-10	0.0006	4.04196e-10	0.0006	4.08299e-10	0.0006	4.1326e-10	0.0006	4.17547e-10													0.0002	0
0.00068	1.00628e-09	0.00068	1.42936e-09	0.00068	8.51059e-10	0.00068	1.99932e-09	0.00068	1.00101e-09													0.00068	1.00628e-09	0.00068	4.87129e-10	0.00068	4.92073e-10	0.00068	4.9805e-10	0.00068	5.03219e-10													0.00022	0
0.00084	1.30666e-09	0.00084	1.95167e-09	0.00084	1.1643e-09	0.00084	2.71915e-09	0.00084	1.37034e-09													0.00084	1.30666e-09	0.00084	6.67536e-10	0.00084	6.7431e-10	0.00084	6.82492e-10	0.00084	6.89583e-10													0.00024	0
0.0019	3.54383e-09	0.0019	6.4364e-09	0.0019	3.89013e-09	0.0019	8.77748e-09	0.0019	4.59483e-09													0.0019	3.54383e-09	0.0019	2.25286e-09	0.0019	2.27568e-09	0.0019	2.30313e-09	0.0019	2.32722e-09													0.00026	0
0.00288	5.92184e-09	0.00288	1.17135e-08	0.00288	7.16666e-09	0.00288	1.57554e-08	0.00288	8.48352e-09													0.00288	5.92184e-09	0.00288	4.18318e-09	0.00288	4.22546e-09	0.00288	4.27617e-09	0.00288	4.32114e-09													0.00028	0
0.00386	8.55513e-09	0.00386	1.77575e-08	0.00386	1.0998e-08	0.00386	2.36622e-08	0.00386	1.3037e-08													0.00386	8.55513e-09	0.00386	6.46315e-09	0.00386	6.52831e-09	0.00386	6.60631e-09	0.00386	6.67611e-09													0.0003	0
0.00484	1.14157e-08	0.00484	2.43967e-08	0.00484	1.52932e-08	0.00484	3.23145e-08	0.00484	1.81421e-08													0.00484	1.14157e-08	0.00484	9.04006e-09	0.00484	9.13096e-09	0.00484	9.23961e-09	0.00484	9.33765e-09													0.00032	0
0.00582	1.44812e-08	0.00582	3.152e-08	0.00582	1.99931e-08	0.00582	4.1607e-08	0.00582	2.37237e-08													0.00582	1.44812e-08	0.00582	1.18787e-08	0.00582	1.19978e-08	0.00582	1.214e-08	0.00582	1.22693e-08													0.00034	0
0.0068	1.77336e-08	0.0068	3.90505e-08	0.0068	2.50558e-08	0.0068	5.14719e-08	0.0068	2.97275e-08													0.0068	1.77336e-08	0.0068	1.49533e-08	0.0068	1.51029e-08	0.0068	1.52813e-08	0.0068	1.54446e-08													0.00036	0
0.00778	2.11586e-08	0.00778	4.69326e-08	0.00778	3.04496e-08	0.00778	6.18618e-08	0.00778	3.6112e-08													0.00778	2.11586e-08	0.00778	1.82442e-08	0.00778	1.84261e-08	0.00778	1.86431e-08	0.00778	1.88429e-08													0.00038	0
0.00876	2.47447e-08	0.00876	5.51245e-08	0.00876	3.61495e-08	0.00876	7.27411e-08	0.00876	4.28446e-08													0.00876	2.47447e-08	0.00876	2.17355e-08	0.00876	2.19515e-08	0.00876	2.22092e-08	0.00876	2.24478e-08													0.0004	0
0.00974	2.84823e-08	0.00974	6.35946e-08	0.00974	4.21349e-08	0.00974	8.40814e-08	0.00974	4.98989e-08													0.00974	2.84823e-08	0.00974	2.5414e-08	0.00974	2.56658e-08	0.00974	2.59663e-08	0.00974	2.62459e-08													0.00042	0
0.01072	3.23634e-08	0.01072	7.2318e-08	0.01072	4.83888e-08	0.01072	9.58593e-08	0.01072	5.72529e-08													0.01072	3.23634e-08	0.01072	2.92688e-08	0.01072	2.95577e-08	0.01072	2.9903e-08	0.01072	3.02257e-08													0.00044	0
0.01512	5.13952e-08	0.01512	1.14169e-07	0.01512	7.94241e-08	0.01512	1.53645e-07	0.01512	9.35278e-08													0.01512	5.13952e-08	0.01512	4.85218e-08	0.01512	4.8993e-08	0.01512	4.95602e-08	0.01512	5.00983e-08													0.00046	0
0.01952	7.27588e-08	0.01952	1.59754e-07	0.01952	1.14646e-07	0.01952	2.18528e-07	0.01952	1.34365e-07													0.01952	7.27588e-08	0.01952	7.05426e-08	0.01952	7.12158e-08	0.01952	7.20349e-08	0.01952	7.28195e-08													0.00048	0
0.02392	9.61659e-08	0.02392	2.08584e-07	0.02392	1.53428e-07	0.02392	2.89561e-07	0.02392	1.7907e-07													0.02392	9.61659e-08	0.02392	9.49351e-08	0.02392	9.58248e-08	0.02392	9.69217e-08	0.02392	9.79788e-08													0.0005	0
0.02832	1.21407e-07	0.02832	2.60382e-07	0.02832	1.95325e-07	0.02832	3.66038e-07	0.02832	2.27183e-07													0.02832	1.21407e-07	0.02832	1.21423e-07	0.02832	1.2254e-07	0.02832	1.23937e-07	0.02832	1.25289e-07													0.00052	0
0.03272	1.48319e-07	0.03272	3.14953e-07	0.03272	2.40004e-07	0.03272	4.47404e-07	0.03272	2.78369e-07													0.03272	1.48319e-07	0.03272	1.49798e-07	0.03272	1.51151e-07	0.03272	1.52869e-07	0.03272	1.54536e-07													0.00054	0
0.04152	2.06647e-07	0.04152	4.31807e-07	0.04152	3.36718e-07	0.04152	6.23086e-07	0.04152	3.88977e-07													0.04152	2.06647e-07	0.04152	2.11595e-07	0.04152	2.13437e-07	0.04152	2.15849e-07	0.04152	2.182e-07													0.00056	0
																																												0.00058	0
																																												0.0006	0
																																												0.00062	0
																																												0.00064	0
																																												0.00066	0
																																												0.00068	0
																																												0.0007	0
																																												0.00072	0
																																												0.00074	0
																																												0.00076	0
																																												0.00078	0
																																												0.0008	0
																																												0.00082	0
																																												0.00084	0
																																												0.00086	0
																																												0.00088	0
																																												0.0009	0
																																												0.00092	0
																																												0.00094	0
																																												0.00096	0
																																												0.00098	0
																																												0.001	0
																																												0.00102	0
																																												0.00104	0
																																												0.00106	0
																																												0.00108	0
																																												0.0011	0
																																												0.00112	0
																																												0.00114	0
																																												0.00116	0
																																												0.00118	0
																																												0.0012	0
																																												0.00122	0
																																												0.00124	0
																																												0.00126	0
																																												0.00128	0
																																												0.0013	0
																																												0.00132	0
																																												0.00134	0
																																												0.00136	0
																																												0.00138	0
																																												0.0014	0
																																												0.00142	0
																																												0.00144	0
																																												0.00146	0
																																												0.00148	0
																																												0.0015	0
																																												0.00152	0
																																												0.00154	0
																																												0.00156	0
																																												0.00158	0
																																												0.0016	0
																																												0.00162	0
																																												0.00164	0
																																												0.00166	0
																																												0.00168	0
																																												0.0017	0
																																												0.00172	0
																																												0.00174	0
																																												0.00176	0
																																												0.00178	0
																																												0.0018	0
																																												0.00182	0
																																												0.00184	0
																																												0.00186	0
																																												0.00188	0
																																												0.0019	0
																																												0.00192	0
																																												0.00194	0
																																												0.00196	0
																																												0.00198	0
																																												0.002	0
																																												0.00202	0
																																												0.00204	0
																																												0.00206	0
																																												0.00208	0
																																												0.0021	0
																																												0.00212	0
																																												0.00214	0
																																												0.00216	0
																																												0.00218	0
																																												0.0022	0
																																												0.00222	0
																																												0.00224	0
																																												0.00226	0
																																												0.00228	0
																																												0.0023	0
																																												0.00232	0
																																												0.00234	0
																																												0.00236	0
																																												0.00238	0
																																												0.0024	0
																																												0.00242	0
																																												0.00244	0
																																												0.00246	0
																																												0.00248	0
																																												0.0025	0
																																												0.00252	0
																																												0.00254	0
																																												0.00256	0
																																												0.00258	0
																																												0.0026	0
																																												0.00262	0
																																												0.00264	0
																																												0.00266	0
																																												0.00268	0
																																												0.0027	0
																																												0.00272	0
																																												0.00274	0
																																												0.00276	0
																																												0.00278	0
																																												0.0028	0
																																												0.00282	0
																																												0.00284	0
																																												0.00286	0
																																												0.00288	0
																																												0.0029	0
																																												0.00292	0
																																												0.00294	0
																																												0.00296	0
																																												0.00298	0
																																												0.003	0
																																												0.00302	0
																																												0.00304	0
																																												0.00306	0
																																												0.00308	0
																																												0.0031	0
																																												0.00312	0
																																												0.00314	0
																																												0.00316	0
																																												0.00318	0
																																												0.0032	0
																																												0.00322	0
																																												0.00324	0
																																												0.00326	0
																																												0.00328	0
																																												0.0033	0
																																												0.00332	0
																																												0.00334	0
																																												0.00336	0
																																												0.00338	0
																																												0.0034	0
																																												0.00342	0
																																												0.00344	0
																																												0.00346	0
																																												0.00348	0
																																												0.0035	0
																																												0.00352	0
																																												0.00354	0
																																												0.00356	0
																																												0.00358	0
																																												0.0036	0
																																												0.00362	0
																																												0.00364	0
																																												0.00366	0
																																												0.00368	0
																																												0.0037	0
																																												0.00372	0
																																												0.00374	0
																																												0.00376	0
																																												0.00378	0
																																												0.0038	0
																																												0.00382	0
																																												0.00384	0
																																												0.00386	0
																																												0.00388	0
																																												0.0039	0
																																												0.00392	0
																																												0.00394	0
																																												0.00396	0
																																												0.00398	0
																																												0.004	0
																																												0.00402	0
																																												0.00404	0
																																												0.00406	0
																																												0.00408	0
																																												0.0041	0
																																												0.00412	0
																																												0.00414	0
																																												0.00416	0
																																												0.00418	0
																																												0.0042	0
																																												0.00422	0
																																												0.00424	0
																																												0.00426	0
																																												0.00428	0
																																												0.0043	0
																																												0.00432	0
																																												0.00434	0
																																												0.00436	0
																																												0.00438	0
																																												0.0044	0
																																												0.00442	0
																																												0.00444	0
																																												0.00446	0
																																												0.00448	0
																																												0.0045	0
																																												0.00452	0
																																												0.00454	0
																																												0.00456	0
																																												0.00458	0
																																												0.0046	0
																																												0.00462	0
																																												0.00464	0
																																												0.00466	0
																																												0.00468	0
																																												0.0047	0
																																												0.00472	0
																																												0.00474	0
																																												0.00476	0
																																												0.00478	0
																																												0.0048	0
																																												0.00482	0
																																												0.00484	0
																																												0.00486	0
																																												0.00488	0
																																												0.0049	0
																																												0.00492	0
																																												0.00494	0
																																												0.00496	0
																																												0.00498	0
																																												0.005	0
																																												0.00502	0
																																												0.00504	0
																																												0.00506	0
																																												0.00508	0
																																												0.0051	0
																																												0.00512	0
																																												0.00514	0
																																												0.00516	0
																																												0.00518	0
																																												0.0052	0
																																												0.00522	0
																																												0.00524	0
																																												0.00526	0
																																												0.00528	0
																																												0.0053	0
																																												0.00532	0
																																												0.00534	0
																																												0.00536	0
																																												0.00538	0
																																												0.0054	0
																																												0.00542	0
																																												0.00544	0
																																												0.00546	0
																																												0.00548	0
																																												0.0055	0
																																												0.00552	0
																																												0.00554	0
																																												0.00556	0
																																												0.00558	0
																																												0.0056	0
																																												0.00562	0
																																												0.00564	0
																																												0.00566	0
																																												0.00568	0
																																												0.0057	0
																																												0.00572	0
																																												0.00574	0
																																												0.00576	0
																																												0.00578	0
																																												0.0058	0
																																												0.00582	0
																																												0.00584	0
																																												0.00586	0
																																												0.00588	0
																																												0.0059	0
																																												0.00592	0
																																												0.00594	0
																																												0.00596	0
																																												0.00598	0
																																												0.006	0
																																												0.00602	0
																																												0.00604	0
																																												0.00606	0
																																												0.00608	0
																																												0.0061	0
																																												0.00612	0
																																												0.00614	0
																																												0.00616	0
																																												0.00618	0
																																												0.0062	0
																																												0.00622	0
																																												0.00624	0
																																												0.00626	0
																																												0.00628	0
																																												0.0063	0
																																												0.00632	0
																																												0.00634	0
																																												0.00636	0
																																												0.00638	0
																																												0.0064	0
																																												0.00642	0
																																												0.00644	0
																																												0.00646	0
																																												0.00648	0
																																												0.0065	0
																																												0.00652	0
																																												0.00654	0
																																												0.00656	0
																																												0.00658	0
																																												0.0066	0
																																												0.00662	0
																																												0.00664	0
																																												0.00666	0
																																												0.00668	0
																																												0.0067	0
																																												0.00672	0
																																												0.00674	0
																																												0.00676	0
																																												0.00678	0
																																												0.0068	0
																																												0.00682	0
																																												0.00684	0
																																												0.00686	0
																																												0.00688	0
																																												0.0069	0
																																												0.00692	0
																																												0.00694	0
																																												0.00696	0
																																												0.00698	0
																																												0.007	0
																																												0.00702	0
																																												0.00704	0
																																												0.00706	0
																																												0.00708	0
																																												0.0071	0
																																												0.00712	0
																																												0.00714	0
																																												0.00716	0
																																												0.00718	0
																																												0.0072	0
																																												0.00722	0
																																												0.00724	0
																																												0.00726	0
																																												0.00728	0
																																												0.0073	0
																																												0.00732	0
																																												0.00734	0
																																												0.00736	0
																																												0.00738	0
																																												0.0074	0
																																												0.00742	0
																																												0.00744	0
																																												0.00746	0
																																												0.00748	0
																																												0.0075	0
																																												0.00752	0
																																												0.00754	0
																																												0.00756	0
																																												0.00758	0
																																												0.0076	0
																																												0.00762	0
																																												0.00764	0
																																												0.00766	0
																																												0.00768	0
																																												0.0077	0
																																												0.00772	0
																																												0.00774	0
																																												0.00776	0
																																												0.00778	0
																																												0.0078	0
																																												0.00782	0
																																												0.00784	0
																																												0.00786	0
																																												0.00788	0
																																												0.0079	0
																																												0.00792	0
																																												0.00794	0
																																												0.00796	0
																																												0.00798	0
																																												0.008	0
																																												0.00802	0
																																												0.00804	0
																																												0.00806	0
																																												0.00808	0
																																												0.0081	0
																																												0.00812	0
																																												0.00814	0
																																												0.00816	0
																																												0.00818	0
																																												0.0082	0
																																												0.00822	0
																																												0.00824	0
																																												0.00826	0
																																												0.00828	0
																																												0.0083	0
																																												0.00832	0
																																												0.00834	0
																																												0.00836	0
																																												0.00838	0
																																												0.0084	0
																																												0.00842	0
																																												0.00844	0
																																												0.00846	0
																																												0.00848	0
																																												0.0085	0
																																												0.00852	0
																																												0.00854	0
																																												0.00856	0
																																												0.00858	0
																																												0.0086	0
																																												0.00862	0
																																												0.00864	0
																																												0.00866	0
																																												0.00868	0
																																												0.0087	0
																																												0.00872	0
																																												0.00874	0
																																												0.00876	0
																																												0.00878	0
																																												0.0088	0
																																												0.00882	0
																																												0.00884	0
																																												0.00886	0
																																												0.00888	0
																																												0.0089	0
																																												0.00892	0
																																												0.00894	0
																																												0.00896	0
																																												0.00898	0
																																												0.009	0
																																												0.00902	0
																																												0.00904	0
																																												0.00906	0
																																												0.00908	0
																																												0.0091	0
																																												0.00912	0
																																												0.00914	0
																																												0.00916	0
																																												0.00918	0
																																												0.0092	0
																																												0.00922	0
																																												0.00924	0
																																												0.00926	0
																																												0.00928	0
																																												0.0093	0
																																												0.00932	0
																																												0.00934	0
																																												0.00936	0
																																												0.00938	0
																																												0.0094	0
																																												0.00942	0
																																												0.00944	0
																																												0.00946	0
																																												0.00948	0
																																												0.0095	0
																																												0.00952	0
																																												0.00954	0
																																												0.00956	0
																																												0.00958	0
																																												0.0096	0
																																												0.00962	0
																																												0.00964	0
																																												0.00966	0
																																												0.00968	0
																																												0.0097	0
																																												0.00972	0
																																												0.00974	0
																																												0.00976	0
																																												0.00978	0
																																												0.0098	0
																																												0.00982	0
																																												0.00984	0
																																												0.00986	0
																																												0.00988	0
																																												0.0099	0
																																												0.00992	0
																																												0.00994	0
																																												0.00996	0
																																												0.00998	0
																																												0.01	0
																																												0.01002	0
																																												0.01004	0
																																												0.01006	0
																																												0.01008	0
																																												0.0101	0
																																												0.01012	0
																																												0.01014	0
																																												0.01016	0
																																												0.01018	0
																																												0.0102	0
																																												0.01022	0
																																												0.01024	0
																																												0.01026	0
																																												0.01028	0
																																												0.0103	0
																																												0.01032	0
																																												0.01034	0
																																												0.01036	0
																																												0.01038	0
																																												0.0104	0
																																												0.01042	0
																																												0.01044	0
																																												0.01046	0
																																												0.01048	0
																																												0.0105	0
																																												0.01052	0
																																												0.01054	0
																																												0.01056	0
																																												0.01058	0
																																												0.0106	0
																																												0.01062	0
																																												0.01064	0
																																												0.01066	0
																																												0.01068	0
																																												0.0107	0
																																												0.01072	0
																																												0.01074	0
																																												0.01076	0
																																												0.01078	0
																																												0.0108	0
																																												0.01082	0
																																												0.01084	0
																																												0.01086	0
																																												0.01088	0
																																												0.0109	0
																																												0.01092	0
																																												0.01094	0
																																												0.01096	0
																																												0.01098	0
																																												0.011	0
																																												0.01102	0
																																												0.01104	0
																																												0.01106	0
																																												0.01108	0
																																												0.0111	0
																																												0.01112	0
																																												0.01114	0
																																												0.01116	0
																																												0.01118	0
																																												0.0112	0
																																												0.01122	0
																																												0.01124	0
																																												0.01126	0
																																												0.01128	0
																																												0.0113	0
																																												0.01132	0
																																												0.01134	0
																																												0.01136	0
																																												0.01138	0
																																												0.0114	0
																																												0.01142	0
																																												0.01144	0
																																												0.01146	0
																																												0.01148	0
																																												0.0115	0
																																												0.01152	0
																																												0.01154	0
																																												0.01156	0
																																												0.01158	0
																																												0.0116	0
																																												0.01162	0
																																												0.01164	0
																																												0.01166	0
																																												0.01168	0
																																												0.0117	0
																																												0.01172	0
																																												0.01174	0
																																												0.01176	0
																																												0.01178	0
																																												0.0118	0
																																												0.01182	0
																																												0.01184	0
																																												0.01186	0
																																												0.01188	0
																																												0.0119	0
																																												0.01192	0
																																												0.01194	0
																																												0.01196	0
																																												0.01198	0
																																												0.012	0
																																												0.01202	0
																																												0.01204	0
																																												0.01206	0
																																												0.01208	0
																																												0.0121	0
																																												0.01212	0
																																												0.01214	0
																																												0.01216	0
																																												0.01218	0
																																												0.0122	0
																																												0.01222	0
																																												0.01224	0
																																												0.01226	0
																																												0.01228	0
																																												0.0123	0
																																												0.01232	0
																																												0.01234	0
																																												0.01236	0
																																												0.01238	0
																																												0.0124	0
																																												0.01242	0
																																												0.01244	0
																																												0.01246	0
																																												0.01248	0
																																												0.0125	0
																																												0.01252	0
																																												0.01254	0
																																												0.01256	0
																																												0.01258	0
																																												0.0126	0
																																												0.01262	0
																																												0.01264	0
																																												0.01266	0
																																												0.01268	0
																																												0.0127	0
																																												0.01272	0
																																												0.01274	0
																																												0.01276	0
																																												0.01278	0
																																												0.0128	0
																																												0.01282	0
																																												0.01284	0
																																												0.01286	0
																																												0.01288	0
																																												0.0129	0
																																												0.01292	0
																																												0.01294	0
																																												0.01296	0
																																												0.01298	0
																																												0.013	0
																																												0.01302	0
																																												0.01304	0
																																												0.01306	0
																																												0.01308	0
																																												0.0131	0
																																												0.01312	0
																																												0.01314	0
																																												0.01316	0
																																												0.01318	0
																																												0.0132	0
																																												0.01322	0
																																												0.01324	0
																																												0.01326	0
																																												0.01328	0
																																												0.0133	0
																																												0.01332	0
																																												0.01334	0
																																												0.01336	0
																																												0.01338	0
																																												0.0134	0
																																												0.01342	0
																																												0.01344	0
																																												0.01346	0
																																												0.01348	0
																																												0.0135	0
																																												0.01352	0
																																												0.01354	0
																																												0.01356	0
																																												0.01358	0
																																												0.0136	0
																																												0.01362	0
																																												0.01364	0
																																												0.01366	0
																																												0.01368	0
																																												0.0137	0
																																												0.01372	0
																																												0.01374	0
																																												0.01376	0
																																												0.01378	0
																																												0.0138	0
																																												0.01382	0
																																												0.01384	0
																																												0.01386	0
																																												0.01388	0
																																												0.0139	0
																																												0.01392	0
																																												0.01394	0
																																												0.01396	0
																																												0.01398	0
																																												0.014	0
																																												0.01402	0
																																												0.01404	0
																																												0.01406	0
																																												0.01408	0
																																												0.0141	0
																																												0.01412	0
																																												0.01414	0
																																												0.01416	0
																																												0.01418	0
																																												0.0142	0
																																												0.01422	0
																																												0.01424	0
																																												0.01426	0
																																												0.01428	0
																																												0.0143	0
																																												0.01432	0
																																												0.01434	0
																																												0.01436	0
																																												0.01438	0
																																												0.0144	0
																																												0.01442	0
																																												0.01444	0
																																												0.01446	0
																																												0.01448	0
																																												0.0145	0
																																												0.01452	0
																																												0.01454	0
																																												0.01456	0
																																												0.01458	0
																																												0.0146	0
																																												0.01462	0
																																												0.01464	0
																																												0.01466	0
																																												0.01468	0
																																												0.0147	0
																																												0.01472	0
																																												0.01474	0
																																												0.01476	0
																																												0.01478	0
																																												0.0148	0
																																												0.01482	0
																																												0.01484	0
																																												0.01486	0
																																												0.01488	0
																																												0.0149	0
																																												0.01492	0
																																												0.01494	0
																																												0.01496	0
																																												0.01498	0
																																												0.015	0
																																												0.01502	0
																																												0.01504	0
																																												0.01506	0
																																												0.01508	0
																																												0.0151	0
																																												0.01512	0
																																												0.01514	0
																																												0.01516	0
																																												0.01518	0
																																												0.0152	0
																																												0.01522	0
																																												0.01524	0
																																												0.01526	0
																																												0.01528	0
																																												0.0153	0
																																												0.01532	0
																																												0.01534	0
																																												0.01536	0
																																												0.01538	0
																																												0.0154	0
																																												0.01542	0
																																												0.01544	0
																																												0.01546	0
																																												0.01548	0
																																												0.0155	0
																																												0.01552	0
																																												0.01554	0
																																												0.01556	0
																																												0.01558	0
																																												0.0156	0
																																												0.01562	0
																																												0.01564	0
																																												0.01566	0
																																												0.01568	0
																																												0.0157	0
																																												0.01572	0
																																												0.01574	0
																																												0.01576	0
																																												0.01578	0
																																												0.0158	0
																																												0.01582	0
																																												0.01584	0
																																												0.01586	0
																																												0.01588	0
																																												0.0159	0
																																												0.01592	0
																																												0.01594	0
																																												0.01596	0
																																												0.01598	0
																																												0.016	0
																																												0.01602	0
																																												0.01604	0
																																												0.01606	0
																																												0.01608	0
																																												0.0161	0
																																												0.01612	0
																																												0.01614	0
																																												0.01616	0
																																												0.01618	0
																																												0.0162	0
																																												0.01622	0
																																												0.01624	0
																																												0.01626	0
																																												0.01628	0
																																												0.0163	0
																																												0.01632	0
																																												0.01634	0
																																												0.01636	0
																																												0.01638	0
																																												0.0164	0
																																												0.01642	0
																																												0.01644	0
																																												0.01646	0
																																												0.01648	0
																																												0.0165	0
																																												0.01652	0
																																												0.01654	0
																																												0.01656	0
																																												0.01658	0
																																												0.0166	0
																																												0.01662	0
																																												0.01664	0
																																												0.01666	0
																																												0.01668	0
																																												0.0167	0
																																												0.01672	0
																																												0.01674	0
																																												0.01676	0
																																												0.01678	0
																																												0.0168	0
																																												0.01682	0
																																												0.01684	0
																																												0.01686	0
																																												0.01688	0
																																												0.0169	0
																																												0.01692	0
																																												0.01694	0
																																												0.01696	0
																																												0.01698	0
																																												0.017	0
																																												0.01702	0
																																												0.01704	0
																																												0.01706	0
																																												0.01708	0
																																												0.0171	0
																																												0.01712	0
																																												0.01714	0
																																												0.01716	0
																																												0.01718	0
																																												0.0172	0
																																												0.01722	0
																																												0.01724	0
																																												0.01726	0
																																												0.01728	0
																																												0.0173	0
																																												0.01732	0
																																												0.01734	0
																																												0.01736	0
																																												0.01738	0
																																												0.0174	0
																																												0.01742	0
																																												0.01744	0
																																												0.01746	0
																																												0.01748	0
																																												0.0175	0
																																												0.01752	0
																																												0.01754	0
																																												0.01756	0
																																												0.01758	0
																																												0.0176	0
																																												0.01762	0
																																												0.01764	0
																																												0.01766	0
																																												0.01768	0
																																												0.0177	0
																																												0.01772	0
																																												0.01774	0
																																												0.01776	0
																																												0.01778	0
																																												0.0178	0
																																												0.01782	0
																																												0.01784	0
																																												0.01786	0
																																												0.01788	0
																																												0.0179	0
																																												0.01792	0
																																												0.01794	0
																																												0.01796	0
																																												0.01798	0
																																												0.018	0
																																												0.01802	0
																																												0.01804	0
																																												0.01806	0
																																												0.01808	0
																																												0.0181	0
																																												0.01812	0
																																												0.01814	0
																																												0.01816	0
																																												0.01818	0
																																												0.0182	0
																																												0.01822	0
																																												0.01824	0
																																												0.01826	0
																																												0.01828	0
																																												0.0183	0
																																												0.01832	0
																																												0.01834	0
																																												0.01836	0
																																												0.01838	0
																																												0.0184	0
																																												0.01842	0
																																												0.01844	0
																																												0.01846	0
																																												0.01848	0
																																												0.0185	0
																																												0.01852	0
																																												0.01854	0
																																												0.01856	0
																																												0.01858	0
																																												0.0186	0
																																												0.01862	0
																																												0.01864	0
																																												0.01866	0
																																												0.01868	0
																																												0.0187	0
																																												0.01872	0
																																												0.01874	0
																																												0.01876	0
																																												0.01878	0
																																												0.0188	0
																																												0.01882	0
																																												0.01884	0
																																												0.01886	0
																																												0.01888	0
																																												0.0189	0
																																												0.01892	0
																																												0.01894	0
																																												0.01896	0
																																												0.01898	0
																																												0.019	0
																																												0.01902	0
																																												0.01904	0
																																												0.01906	0
																																												0.01908	0
																																												0.0191	0
																																												0.01912	0
																																												0.01914	0
																																												0.01916	0
																																												0.01918	0
																																												0.0192	0
																																												0.01922	0
																																												0.01924	0
																																												0.01926	0
																																												0.01928	0
																																												0.0193	0
																																												0.01932	0
																																												0.01934	0
																																												0.01936	0
																																												0.01938	0
																																												0.0194	0
																																												0.01942	0
																																												0.01944	0
																																												0.01946	0
																																												0.01948	0
																																												0.0195	0
																																												0.01952	0
																																												0.01954	0
																																												0.01956	0
																																												0.01958	0
																																												0.0196	0
																																												0.01962	0
																																												0.01964	0
																																												0.01966	0
																																												0.01968	0
																																												0.0197	0
																																												0.01972	0
																																												0.01974	0
																																												0.01976	0
																																												0.01978	0
																																												0.0198	0
																																												0.01982	0
																																												0.01984	0
																																												0.01986	0
																																												0.01988	0
																																												0.0199	0
																																												0.01992	0
																																												0.01994	0
																																												0.01996	0
																																												0.01998	0
																																												0.02	0
																																												0.02002	0
																																												0.02004	0
																																												0.02006	0
																																												0.02008	0
																																												0.0201	0
																																												0.02012	0
																																												0.02014	0
																																												0.02016	0
																																												0.02018	0
																																												0.0202	0
																																												0.02022	0
																																												0.02024	0
																																												0.02026	0
																																												0.02028	0
																																												0.0203	0
																																												0.02032	0
																																												0.02034	0
																																												0.02036	0
																																												0.02038	0
																																												0.0204	0
																																												0.02042	0
																																												0.02044	0
																																												0.02046	0
																																												0.02048	0
																																												0.0205	0
																																												0.02052	0
																																												0.02054	0
																																												0.02056	0
																																												0.02058	0
																																												0.0206	0
																																												0.02062	0
																																												0.02064	0
																																												0.02066	0
																																												0.02068	0
																																												0.0207	0
																																												0.02072	0
																																												0.02074	0
																																												0.02076	0
																																												0.02078	0
																																												0.0208	0
																																												0.02082	0
																																												0.02084	0
																																												0.02086	0
																																												0.02088	0
																																												0.0209	0
																																												0.02092	0
																																												0.02094	0
																																												0.02096	0
																																												0.02098	0
																																												0.021	0
																																												0.02102	0
																																												0.02104	0
																																												0.02106	0
																																												0.02108	0
																																												0.0211	0
																																												0.02112	0
																																												0.02114	0
																																												0.02116	0
																																												0.02118	0
																																												0.0212	0
																																												0.02122	0
																																												0.02124	0
																																												0.02126	0
																																												0.02128	0
																																												0.0213	0
																																												0.02132	0
																																												0.02134	0
																																												0.02136	0
																																												0.02138	0
																																												0.0214	0
																																												0.02142	0
																																												0.02144	0
																																												0.02146	0
																																												0.02148	0
																																												0.0215	0
																																												0.02152	0
																																												0.02154	0
																																												0.02156	0
																																												0.02158	0
																																												0.0216	0
																																												0.02162	0
																																												0.02164	0
																																												0.02166	0
																																												0.02168	0
																																												0.0217	0
																																												0.02172	0
																																												0.02174	0
																																												0.02176	0
																																												0.02178	0
																																												0.0218	0
																																												0.02182	0
																																												0.02184	0
																																												0.02186	0
																																												0.02188	0
																																												0.0219	0
																																												0.02192	0
																																												0.02194	0
																																												0.02196	0
																																												0.02198	0
																																												0.022	0
																																												0.02202	0
																																												0.02204	0
																																												0.02206	0
																																												0.02208	0
																																												0.0221	0
																																												0.02212	0
																																												0.02214	0
																																												0.02216	0
																																												0.02218	0
																																												0.0222	0
																																												0.02222	0
																																												0.02224	0
																																												0.02226	0
																																												0.02228	0
																																												0.0223	0
																																												0.02232	0
																																												0.02234	0
																																												0.02236	0
																																												0.02238	0
																																												0.0224	0
																																												0.02242	0
																																												0.02244	0
																																												0.02246	0
																																												0.02248	0
																																												0.0225	0
																																												0.02252	0
																																												0.02254	0
																																												0.02256	0
																																												0.02258	0
																																												0.0226	0
																																												0.02262	0
																																												0.02264	0
																																												0.02266	0
																																												0.02268	0
																																												0.0227	0
																																												0.02272	0
																																												0.02274	0
																																												0.02276	0
																																												0.02278	0
																																												0.0228	0
																																												0.02282	0
																																												0.02284	0
																																												0.02286	0
																																												0.02288	0
																																												0.0229	0
																																												0.02292	0
																																												0.02294	0
																																												0.02296	0
																																												0.02298	0
																																												0.023	0
																																												0.02302	0
																																												0.02304	0
																																												0.02306	0
																																												0.02308	0
																																												0.0231	0
																																												0.02312	0
																																												0.02314	0
																																												0.02316	0
																																												0.02318	0
																																												0.0232	0
																																												0.02322	0
																																												0.02324	0
																																												0.02326	0
																																												0.02328	0
																																												0.0233	0
																																												0.02332	0
																																												0.02334	0
																																												0.02336	0
																																												0.02338	0
																																												0.0234	0
																																												0.02342	0
																																												0.02344	0
																																												0.02346	0
																																												0.02348	0
																																												0.0235	0
																																												0.02352	0
																																												0.02354	0
																																												0.02356	0
																																												0.02358	0
																																												0.0236	0
																																												0.02362	0
																																												0.02364	0
																																												0.02366	0
																																												0.02368	0
																																												0.0237	0
																																												0.02372	0
																																												0.02374	0
																																												0.02376	0
																																												0.02378	0
																																												0.0238	0
																																												0.02382	0
																																												0.02384	0
																																												0.02386	0
																																												0.02388	0
																																												0.0239	0
																																												0.02392	0
																																												0.02394	0
																																												0.02396	0
																																												0.02398	0
																																												0.024	0
																																												0.02402	0
																																												0.02404	0
																																												0.02406	0
																																												0.02408	0
																																												0.0241	0
																																												0.02412	0
																																												0.02414	0
																																												0.02416	0
																																												0.02418	0
																																												0.0242	0
																																												0.02422	0
																																												0.02424	0
																																												0.02426	0
																																												0.02428	0
																																												0.0243	0
																																												0.02432	0
																																												0.02434	0
																																												0.02436	0
																																												0.02438	0
																																												0.0244	0
																																												0.02442	0
																																												0.02444	0
																																												0.02446	0
																																												0.02448	0
																																												0.0245	0
																																												0.02452	0
																																												0.02454	0
																																												0.02456	0
																																												0.02458	0
																																												0.0246	0
																																												0.02462	0
																																												0.02464	0
																																												0.02466	0
																																												0.02468	0
																																												0.0247	0
																																												0.02472	0
																																												0.02474	0
																																												0.02476	0
																																												0.02478	0
																																												0.0248	0
																																												0.02482	0
																																												0.02484	0
																																												0.02486	0
																																												0.02488	0
																																												0.0249	0
																																												0.02492	0
																																												0.02494	0
																																												0.02496	0
																																												0.02498	0
																																												0.025	0
																																												0.02502	0
																																												0.02504	0
																																												0.02506	0
																																												0.02508	0
																																												0.0251	0
																																												0.02512	0
																																												0.02514	0
																																												0.02516	0
																																												0.02518	0
																																												0.0252	0
																																												0.02522	0
																																												0.02524	0
																																												0.02526	0
																																												0.02528	0
																																												0.0253	0
																																												0.02532	0
																																												0.02534	0
																																												0.02536	0
																																												0.02538	0
																																												0.0254	0
																																												0.02542	0
																																												0.02544	0
																																												0.02546	0
																																												0.02548	0
																																												0.0255	0
																																												0.02552	0
																																												0.02554	0
																																												0.02556	0
																																												0.02558	0
																																												0.0256	0
																																												0.02562	0
																																												0.02564	0
																																												0.02566	0
																																												0.02568	0
																																												0.0257	0
																																												0.02572	0
																																												0.02574	0
																																												0.02576	0
																																												0.02578	0
																																												0.0258	0
																																												0.02582	0
																																												0.02584	0
																																												0.02586	0
																																												0.02588	0
																																												0.0259	0
																																												0.02592	0
																																												0.02594	0
																																												0.02596	0
																																												0.02598	0
																																												0.026	0
																																												0.02602	0
																																												0.02604	0
																																												0.02606	0
																																												0.02608	0
																																												0.0261	0
																																												0.02612	0
																																												0.02614	0
																																												0.02616	0
																																												0.02618	0
																																												0.0262	0
																																												0.02622	0
																																												0.02624	0
																																												0.02626	0
																																												0.02628	0
																																												0.0263	0
																																												0.02632	0
																																												0.02634	0
																																												0.02636	0
																																												0.02638	0
																																												0.0264	0
																																												0.02642	0
																																												0.02644	0
																																												0.02646	0
																																												0.02648	0
																																												0.0265	0
																																												0.02652	0
																																												0.02654	0
																																												0.02656	0
																																												0.02658	0
																																												0.0266	0
																																												0.02662	0
																																												0.02664	0
																																												0.02666	0
																																												0.02668	0
																																												0.0267	0
																																												0.02672	0
																																												0.02674	0
																																												0.02676	0
																																												0.02678	0
																																												0.0268	0
																																												0.02682	0
																																												0.02684	0
																																												0.02686	0
																																												0.02688	0
																																												0.0269	0
																																												0.02692	0
																																												0.02694	0
																																												0.02696	0
																																												0.02698	0
																																												0.027	0
																																												0.02702	0
																																												0.02704	0
																																												0.02706	0
																																												0.02708	0
																																												0.0271	0
																																												0.02712	0
																																												0.02714	0
																																												0.02716	0
																																												0.02718	0
																																												0.0272	0
																																												0.02722	0
																																												0.02724	0
																																												0.02726	0
																																												0.02728	0
																																												0.0273	0
																																												0.02732	0
																																												0.02734	0
																																												0.02736	0
																																												0.02738	0
																																												0.0274	0
																																												0.02742	0
																																												0.02744	0
																																												0.02746	0
																																												0.02748	0
																																												0.0275	0
																																												0.02752	0
																																												0.02754	0
																																												0.02756	0
																																												0.02758	0
																																												0.0276	0
																																												0.02762	0
																																												0.02764	0
																																												0.02766	0
																																												0.02768	0
																																												0.0277	0
																																												0.02772	0
																																												0.02774	0
																																												0.02776	0
																																												0.02778	0
																																												0.0278	0
																																												0.02782	0
																																												0.02784	0
																																												0.02786	0
																																												0.02788	0
																																												0.0279	0
																																												0.02792	0
																																												0.02794	0
																																												0.02796	0
																																												0.02798	0
																																												0.028	0
																																												0.02802	0
																																												0.02804	0
																																												0.02806	0
																																												0.02808	0
																																												0.0281	0
																																												0.02812	0
																																												0.02814	0
																																												0.02816	0
																																												0.02818	0
																																												0.0282	0
																																												0.02822	0
																																												0.02824	0
																																												0.02826	0
																																												0.02828	0
																																												0.0283	0
																																												0.02832	0
																																												0.02834	0
																																												0.02836	0
																																												0.02838	0
																																												0.0284	0
																																												0.02842	0
																																												0.02844	0
																																												0.02846	0
																																												0.02848	0
																																												0.0285	0
																																												0.02852	0
																																												0.02854	0
																																												0.02856	0
																																												0.02858	0
																																												0.0286	0
																																												0.02862	0
																																												0.02864	0
																																												0.02866	0
																																												0.02868	0
																																												0.0287	0
																																												0.02872	0
																																												0.02874	0
																																												0.02876	0
																																												0.02878	0
																																												0.0288	0
																																												0.02882	0
																																												0.02884	0
																																												0.02886	0
																																												0.02888	0
																																												0.0289	0
																																												0.02892	0
																																												0.02894	0
																																												0.02896	0
																																												0.02898	0
																																												0.029	0
																																												0.02902	0
																																												0.02904	0
																																												0.02906	0
																																												0.02908	0
																																												0.0291	0
																																												0.02912	0
																																												0.02914	0
																																												0.02916	0
																																												0.02918	0
																																												0.0292	0
																																												0.02922	0
																																												0.02924	0
																																												0.02926	0
																																												0.02928	0
																																												0.0293	0
																																												0.02932	0
																																												0.02934	0
																																												0.02936	0
																																												0.02938	0
																																												0.0294	0
																																												0.02942	0
																																												0.02944	0
																																												0.02946	0
																																												0.02948	0
																																												0.0295	0
																																												0.02952	0
																																												0.02954	0
																																												0.02956	0
																																												0.02958	0
																																												0.0296	0
																																												0.02962	0
																																												0.02964	0
																																												0.02966	0
																																												0.02968	0
																																												0.0297	0
																																												0.02972	0
																																												0.02974	0
																																												0.02976	0
																																												0.02978	0
																																												0.0298	0
																																												0.02982	0
																																												0.02984	0
																																												0.02986	0
																																												0.02988	0
																																												0.0299	0
																																												0.02992	0
																																												0.02994	0
																																												0.02996	0
																																												0.02998	0
																																												0.03	0
																																												0.03002	0
																																												0.03004	0
																																												0.03006	0
																																												0.03008	0
																																												0.0301	0
																																												0.03012	0
																																												0.03014	0
																																												0.03016	0
																																												0.03018	0
																																												0.0302	0
																																												0.03022	0
																																												0.03024	0
																																												0.03026	0
																																												0.03028	0
																																												0.0303	0
																																												0.03032	0
																																												0.03034	0
																																												0.03036	0
																																												0.03038	0
																																												0.0304	0
																																												0.03042	0
																																												0.03044	0
																																												0.03046	0
																																												0.03048	0
																																												0.0305	0
																																												0.03052	0
																																												0.03054	0
																																												0.03056	0
																																												0.03058	0
																																												0.0306	0
																																												0.03062	0
																																												0.03064	0
																																												0.03066	0
																																												0.03068	0
																																												0.0307	0
																																												0.03072	0
																																												0.03074	0
																																												0.03076	0
																																												0.03078	0
																																												0.0308	0
																																												0.03082	0
																																												0.03084	0
																																												0.03086	0
																																												0.03088	0
																																												0.0309	0
																																												0.03092	0
																																												0.03094	0
																																												0.03096	0
																																												0.03098	0
																																												0.031	0
																																												0.03102	0
																																												0.03104	0
																																												0.03106	0
																																												0.03108	0
																																												0.0311	0
																																												0.03112	0
																																												0.03114	0
																																												0.03116	0
																																												0.03118	0
																																												0.0312	0
																																												0.03122	0
																																												0.03124	0
																																												0.03126	0
																																												0.03128	0
																																												0.0313	0
																																												0.03132	0
																																												0.03134	0
																																												0.03136	0
																																												0.03138	0
																																												0.0314	0
																																												0.03142	0
																																												0.03144	0
																																												0.03146	0
																																												0.03148	0
																																												0.0315	0
																																												0.03152	0
																																												0.03154	0
																																												0.03156	0
																																												0.03158	0
																																												0.0316	0
																																												0.03162	0
																																												0.03164	0
																																												0.03166	0
																																												0.03168	0
																																												0.0317	0
																																												0.03172	0
																																												0.03174	0
																																												0.03176	0
																																												0.03178	0
																																												0.0318	0
																																												0.03182	0
																																												0.03184	0
																																												0.03186	0
																																												0.03188	0
																																												0.0319	0
																																												0.03192	0
																																												0.03194	0
																																												0.03196	0
																																												0.03198	0
																																												0.032	0
																																												0.03202	0
																																												0.03204	0
																																												0.03206	0
																																												0.03208	0
																																												0.0321	0
																																												0.03212	0
																																												0.03214	0
																																												0.03216	0
																																												0.03218	0
																																												0.0322	0
																																												0.03222	0
																																												0.03224	0
																																												0.03226	0
																																												0.03228	0
																																												0.0323	0
																																												0.03232	0
																																												0.03234	0
																																												0.03236	0
																																												0.03238	0
																																												0.0324	0
																																												0.03242	0
																																												0.03244	0
																																												0.03246	0
																																												0.03248	0
																																												0.0325	0
																																												0.03252	0
																																												0.03254	0
																																												0.03256	0
																																												0.03258	0
																																												0.0326	0
																																												0.03262	0
																																												0.03264	0
																																												0.03266	0
																																												0.03268	0
																																												0.0327	0
																																												0.03272	0
																																												0.03274	0
																																												0.03276	0
																																												0.03278	0
																																												0.0328	0
																																												0.03282	0
																																												0.03284	0
																																												0.03286	0
																																												0.03288	0
																																												0.0329	0
																																												0.03292	0
																																												0.03294	0
																																												0.03296	0
																																												0.03298	0
																																												0.033	0
																																												0.03302	0
																																												0.03304	0
																																												0.03306	0
																																												0.03308	0
																																												0.0331	0
																																												0.03312	0
																																												0.03314	0
																																												0.03316	0
																																												0.03318	0
																																												0.0332	0
																																												0.03322	0
																																												0.03324	0
																																												0.03326	0
																																												0.03328	0
																																												0.0333	0
																																												0.03332	0
																																												0.03334	0
																																												0.03336	0
																																												0.03338	0
																																												0.0334	0
																																												0.03342	0
																																												0.03344	0
																																												0.03346	0
																																												0.03348	0
																																												0.0335	0
																																												0.03352	0
																																												0.03354	0
																																												0.03356	0
																																												0.03358	0
																																												0.0336	0
																																												0.03362	0
																																												0.03364	0
																																												0.03366	0
																																												0.03368	0
																																												0.0337	0
																																												0.03372	0
																																												0.03374	0
																																												0.03376	0
																																												0.03378	0
																																												0.0338	0
																																												0.03382	0
																																												0.03384	0
																																												0.03386	0
																																												0.03388	0
																																												0.0339	0
																																												0.03392	0
																																												0.03394	0
																																												0.03396	0
																																												0.03398	0
																																												0.034	0
																																												0.03402	0
																																												0.03404	0
																																												0.03406	0
																																												0.03408	0
																																												0.0341	0
																																												0.03412	0
																																												0.03414	0
																																												0.03416	0
																																												0.03418	0
																																												0.0342	0
																																												0.03422	0
																																												0.03424	0
																																												0.03426	0
																																												0.03428	0
																																												0.0343	0
																																												0.03432	0
																																												0.03434	0
																																												0.03436	0
																																												0.03438	0
																																												0.0344	0
																																												0.03442	0
																																												0.03444	0
																																												0.03446	0
																																												0.03448	0
																																												0.0345	0
																																												0.03452	0
																																												0.03454	0
																																												0.03456	0
																																												0.03458	0
																																												0.0346	0
																																												0.03462	0
																																												0.03464	0
																																												0.03466	0
																																												0.03468	0
																																												0.0347	0
																																												0.03472	0
																																												0.03474	0
																																												0.03476	0
																																												0.03478	0
																																												0.0348	0
																																												0.03482	0
																																												0.03484	0
																																												0.03486	0
																																												0.03488	0
																																												0.0349	0
																																												0.03492	0
																																												0.03494	0
																																												0.03496	0
																																												0.03498	0
																																												0.035	0
																																												0.03502	0
																																												0.03504	0
																																												0.03506	0
																																												0.03508	0
																																												0.0351	0
																																												0.03512	0
																																												0.03514	0
																																												0.03516	0
																																												0.03518	0
																																												0.0352	0
																																												0.03522	0
																																												0.03524	0
																																												0.03526	0
																																												0.03528	0
																																												0.0353	0
																																												0.03532	0
																																												0.03534	0
																																												0.03536	0
																																												0.03538	0
																																												0.0354	0
																																												0.03542	0
																																												0.03544	0
																																												0.03546	0
																																												0.03548	0
																																												0.0355	0
																																												0.03552	0
																																												0.03554	0
																																												0.03556	0
																																												0.03558	0
																																												0.0356	0
																																												0.03562	0
																																												0.03564	0
																																												0.03566	0
																																												0.03568	0
																																												0.0357	0
																																												0.03572	0
																																												0.03574	0
																																												0.03576	0
																																												0.03578	0
																																												0.0358	0
																																												0.03582	0
																																												0.03584	0
																																												0.03586	0
																																												0.03588	0
																																												0.0359	0
																																												0.03592	0
																																												0.03594	0
																																												0.03596	0
																																												0.03598	0
																																												0.036	0
																																												0.03602	0
																																												0.03604	0
																																												0.03606	0
																																												0.03608	0
																																												0.0361	0
																																												0.03612	0
																																												0.03614	0
																																												0.03616	0
																																												0.03618	0
																																												0.0362	0
																																												0.03622	0
																																												0.03624	0
																																												0.03626	0
																																												0.03628	0
																																												0.0363	0
																																												0.03632	0
																																												0.03634	0
																																												0.03636	0
																																												0.03638	0
																																												0.0364	0
																																												0.03642	0
																																												0.03644	0
																																												0.03646	0
																																												0.03648	0
																																												0.0365	0
																																												0.03652	0
																																												0.03654	0
																																												0.03656	0
																																												0.03658	0
																																												0.0366	0
																																												0.03662	0
																																												0.03664	0
																																												0.03666	0
																																												0.03668	0
																																												0.0367	0
																																												0.03672	0
																																												0.03674	0
																																												0.03676	0
																																												0.03678	0
																																												0.0368	0
																																												0.03682	0
																																												0.03684	0
																																												0.03686	0
																																												0.03688	0
																																												0.0369	0
																																												0.03692	0
																																												0.03694	0
																																												0.03696	0
																																												0.03698	0
																																												0.037	0
																																												0.03702	0
																																												0.03704	0
																																												0.03706	0
																																												0.03708	0
																																												0.0371	0
																																												0.03712	0
																																												0.03714	0
																																												0.03716	0
																																												0.03718	0
																																												0.0372	0
																																												0.03722	0
																																												0.03724	0
																																												0.03726	0
																																												0.03728	0
																																												0.0373	0
																																												0.03732	0
																																												0.03734	0
																																												0.03736	0
																																												0.03738	0
																																												0.0374	0
																																												0.03742	0
																																												0.03744	0
																																												0.03746	0
																																												0.03748	0
																																												0.0375	0
																																												0.03752	0
																																												0.03754	0
																																												0.03756	0
																																												0.03758	0
																																												0.0376	0
																																												0.03762	0
																																												0.03764	0
																																												0.03766	0
																																												0.03768	0
																																												0.0377	0
																																												0.03772	0
																																												0.03774	0
																																												0.03776	0
																																												0.03778	0
																																												0.0378	0
																																												0.03782	0
																																												0.03784	0
																																												0.03786	0
																																												0.03788	0
																																												0.0379	0
																																												0.03792	0
																																												0.03794	0
																																												0.03796	0
																																												0.03798	0
																																												0.038	0
																																												0.03802	0
																																												0.03804	0
																																												0.03806	0
																																												0.03808	0
																																												0.0381	0
																																												0.03812	0
																																												0.03814	0
																																												0.03816	0
																																												0.03818	0
																																												0.0382	0
																																												0.03822	0
																																												0.03824	0
																																												0.03826	0
																																												0.03828	0
																																												0.0383	0
																																												0.03832	0
																																												0.03834	0
																																												0.03836	0
																																												0.03838	0
																																												0.0384	0
																																												0.03842	0
																																												0.03844	0
																																												0.03846	0
																																												0.03848	0
																																												0.0385	0
																																												0.03852	0
																																												0.03854	0
																																												0.03856	0
																																												0.03858	0
																																												0.0386	0
																																												0.03862	0
																																												0.03864	0
																																												0.03866	0
																																												0.03868	0
																																												0.0387	0
																																												0.03872	0
																																												0.03874	0
																																												0.03876	0
																																												0.03878	0
																																												0.0388	0
																																												0.03882	0
																																												0.03884	0
																																												0.03886	0
																																												0.03888	0
																																												0.0389	0
																																												0.03892	0
																																												0.03894	0
																																												0.03896	0
																																												0.03898	0
																																												0.039	0
																																												0.03902	0
																																												0.03904	0
																																												0.03906	0
																																												0.03908	0
																																												0.0391	0
																																												0.03912	0
																																												0.03914	0
																																												0.03916	0
																																												0.03918	0
																																												0.0392	0
																																												0.03922	0
																																												0.03924	0
																																												0.03926	0
																																												0.03928	0
																																												0.0393	0
																																												0.03932	0
																																												0.03934	0
																																												0.03936	0
																																												0.03938	0
																																												0.0394	0
																																												0.03942	0
																																												0.03944	0
																																												0.03946	0
																																												0.03948	0
																																												0.0395	0
																																												0.03952	0
																																												0.03954	0
																																												0.03956	0
																																												0.03958	0
																																												0.0396	0
																																												0.03962	0
																																												0.03964	0
																																												0.03966	0
																																												0.03968	0
																																												0.0397	0
																																												0.03972	0
																																												0.03974	0
																																												0.03976	0
																																												0.03978	0
																																												0.0398	0
																																												0.03982	0
																																												0.03984	0
																																												0.03986	0
																																												0.03988	0
																																												0.0399	0
																																												0.03992	0
[truncated: 25,486 more rows]

## Sheet: Figure 3
Subfigure (b) - Upper													Subfigure (b) - Lower							Subfigure (c)													Subfigure (d)													Subfigure (e)
Melanocyte Data		Melanocyte Fit		Melanoma Data		Melanoma Fit		Fibroblast Data		Fibroblast Fit			Melanocyte Data		Melanoma Data		Fibroblast Data			Data		1-Term(s)		2-Term(s)		3-Term(s)		4-Term(s)		5-Term(s)			Data		1-Term(s)		2-Term(s)		3-Term(s)		4-Term(s)		5-Term(s)			Data		1-Term(s)
X	Y	X	Y	X	Y	X	Y	X	Y	X	Y		X	Y	X	Y	X	Y		X	Y	X	Y	X	Y	X	Y	X	Y	X	Y		X	Y	X	Y	X	Y	X	Y	X	Y	X	Y		X	Y	X	Y
0	0	0	1.99648e-28	0	0	0	1.59718e-27	0	0	0	1.30841e-23		0	0	0	0	0	0		0	0	0	0	0	1.05879e-26	0	-2.11758e-26	0	-3.38813e-25	0	-1.01644e-24		0	0	0	4.33681e-22	0	1.0842e-23	0	8.47033e-26	0	5.0822e-25	0	2.5411e-25		0	0	0	-3.46945e-22
2.5e-05	2.38786e-11	0.0059	3.77832e-10	2.5e-05	1.4229e-12	0.006175	2.93293e-10	2.5e-05	2.01115e-11	0.0042	4.71404e-10		2.5e-05	1.04101e-09	2.5e-05	7.19064e-10	2.5e-05	3.76379e-10		2.5e-05	1.26635e-09	2.5e-05	6.97131e-11	2.5e-05	9.52475e-12	2.5e-05	9.52495e-12	2.5e-05	8.36759e-12	2.5e-05	8.74454e-12		2.5e-05	7.54607e-11	2.5e-05	2.52722e-11	2.5e-05	7.00993e-12	2.5e-05	4.00852e-12	2.5e-05	4.0216e-12	2.5e-05	4.00438e-12		2.5e-05	1.06657e-09	2.5e-05	1.1636e-10
5e-05	6.96427e-11	0.0118	1.06642e-09	5e-05	3.70396e-12	0.01235	8.29814e-10	5e-05	4.1683e-11	0.0084	1.08387e-09		5e-05	1.68675e-09	5e-05	1.07566e-09	5e-05	1.16378e-09		5e-05	3.69336e-09	5e-05	1.38809e-10	5e-05	1.9644e-11	5e-05	1.96444e-11	5e-05	1.72577e-11	5e-05	1.8035e-11		5e-05	1.96432e-10	5e-05	4.13179e-11	5e-05	1.21916e-11	5e-05	7.33266e-12	5e-05	7.35775e-12	5e-05	7.32486e-12		5e-05	2.21058e-09	5e-05	6.07519e-10
7.5e-05	1.02802e-10	0.0177	1.95748e-09	7.5e-05	8.8293e-12	0.018525	1.52345e-09	7.5e-05	6.35494e-11	0.0126	1.89171e-09		7.5e-05	2.35288e-09	7.5e-05	2.14865e-09	7.5e-05	1.5369e-09		7.5e-05	5.45189e-09	7.5e-05	2.2203e-10	7.5e-05	3.23624e-11	7.5e-05	3.2363e-11	7.5e-05	2.84313e-11	7.5e-05	2.97117e-11		7.5e-05	4.68244e-10	7.5e-05	1.17705e-10	7.5e-05	3.45543e-11	7.5e-05	2.07015e-11	7.5e-05	2.07723e-11	7.5e-05	2.06795e-11		7.5e-05	3.37022e-09	7.5e-05	8.03826e-10
0.0001	9.55091e-11	0.0236	3.00613e-09	0.0001	1.33861e-11	0.0247	2.34343e-09	0.0001	8.27819e-11	0.0168	2.70179e-09		0.0001	3.08442e-09	0.0001	2.86185e-09	0.0001	1.91491e-09		0.0001	5.06513e-09	0.0001	3.24931e-10	0.0001	4.85729e-11	0.0001	4.85738e-11	0.0001	4.26728e-11	0.0001	4.45944e-11		0.0001	7.09904e-10	0.0001	1.65249e-10	0.0001	5.10935e-11	0.0001	3.18169e-11	0.0001	3.19296e-11	0.0001	3.17823e-11		0.0001	4.39017e-09	0.0001	1.00609e-09
0.000125	5.83689e-11	0.0295	4.19285e-09	0.000125	1.73774e-11	0.030875	3.27293e-09	0.000125	8.48246e-11	0.021	3.67674e-09		0.000125	3.86425e-09	0.000125	3.21524e-09	0.000125	2.32485e-09		0.000125	3.09548e-09	0.000125	4.44942e-10	0.000125	6.81117e-11	0.000125	6.81129e-11	0.000125	5.98384e-11	0.000125	6.25326e-11		0.000125	9.21574e-10	0.000125	1.72305e-10	0.000125	5.76846e-11	0.000125	3.78803e-11	0.000125	3.80213e-11	0.000125	3.78379e-11		0.000125	4.4985e-09	0.000125	1.24132e-09
0.00015	2.85251e-11	0.0354	5.50352e-09	0.00015	2.5065e-11	0.03705	4.2954e-09	0.00015	7.46281e-11	0.0252	4.69631e-09		0.00015	4.63227e-09	0.00015	4.28344e-09	0.00015	3.17127e-09		0.00015	1.51277e-09	0.00015	5.69281e-10	0.00015	8.93938e-11	0.00015	8.93953e-11	0.00015	7.85354e-11	0.00015	8.2071e-11		0.00015	1.32927e-09	0.00015	2.69006e-10	0.00015	8.92167e-11	0.00015	5.82479e-11	0.00015	5.84648e-11	0.00015	5.81828e-11		0.00015	3.95775e-09	0.00015	2.03536e-09
0.000175	2.95155e-11	0.0413	6.92508e-09	0.000175	2.64856e-11	0.043225	5.40322e-09	0.000175	7.25861e-11	0.0294	5.85723e-09		0.000175	5.35042e-09	0.000175	5.00251e-09	0.000175	3.5888e-09		0.000175	1.56529e-09	0.000175	6.87049e-10	0.000175	1.10966e-10	0.000175	1.10968e-10	0.000175	9.74873e-11	0.000175	1.01876e-10		0.000175	1.40461e-09	0.000175	3.15542e-10	0.000175	1.09501e-10	0.000175	7.35052e-11	0.000175	7.37865e-11	0.000175	7.34218e-11		0.000175	3.84946e-09	0.000175	2.17974e-09
0.0002	5.57164e-11	0.0472	8.45079e-09	0.0002	1.50978e-11	0.0494	6.58894e-09	0.0002	7.78291e-11	0.0336	7.1076e-09		0.0002	6.0278e-09	0.0002	5.74556e-09	0.0002	3.9928e-09		0.0002	2.95481e-09	0.0002	7.97746e-10	0.0002	1.3269e-10	0.0002	1.32692e-10	0.0002	1.16572e-10	0.0002	1.21819e-10		0.0002	8.00684e-10	0.0002	3.65102e-10	0.0002	1.31765e-10	0.0002	9.04662e-11	0.0002	9.08205e-11	0.0002	9.03621e-11		0.0002	4.12751e-09	0.0002	2.30948e-09
0.000225	9.18653e-11	0.0531	1.00689e-08	0.000225	6.2693e-12	0.055575	7.84232e-09	0.000225	7.66638e-11	0.0378	8.31876e-09		0.000225	6.68909e-09	0.000225	6.48382e-09	0.000225	4.82244e-09		0.000225	4.8719e-09	0.000225	9.05914e-10	0.000225	1.55111e-10	0.000225	1.55114e-10	0.000225	1.36269e-10	0.000225	1.42402e-10		0.000225	3.3248e-10	0.000225	4.12945e-10	0.000225	1.54751e-10	0.000225	1.08439e-10	0.000225	1.08873e-10	0.000225	1.08313e-10		0.000225	4.06571e-09	0.000225	3.13514e-09
0.00025	1.16071e-10	0.059	1.17741e-08	0.00025	8.25922e-12	0.06175	9.15757e-09	0.00025	7.0254e-11	0.042	9.58596e-09		0.00025	7.3697e-09	0.00025	7.20182e-09	0.00025	5.24808e-09		0.00025	6.15557e-09	0.00025	1.02015e-09	0.00025	1.79375e-10	0.00025	1.79377e-10	0.00025	1.57584e-10	0.00025	1.64675e-10		0.00025	4.38011e-10	0.00025	4.56489e-10	0.00025	1.77659e-10	0.00025	1.26928e-10	0.00025	1.27447e-10	0.00025	1.26779e-10		0.00025	3.72578e-09	0.00025	3.19066e-09
0.000275	1.08778e-10			0.000275	1.13923e-11			0.000275	6.96706e-11				0.000275	8.46112e-09	0.000275	8.27854e-09	0.000275	5.6629e-09		0.000275	5.76881e-09	0.000275	1.2512e-09	0.000275	2.20663e-10	0.000275	2.20667e-10	0.000275	1.93856e-10	0.000275	2.02578e-10		0.000275	6.0417e-10	0.000275	5.62939e-10	0.000275	2.18974e-10	0.000275	1.56428e-10	0.000275	1.5707e-10	0.000275	1.56243e-10		0.000275	3.69484e-09	0.000275	3.24799e-09
0.0003	7.52813e-11			0.0003	1.2249e-11			0.0003	7.57902e-11				0.0003	8.87517e-09	0.0003	8.6378e-09	0.0003	6.06527e-09		0.0003	3.99239e-09	0.0003	1.2839e-09	0.0003	2.37051e-10	0.0003	2.37054e-10	0.0003	2.08251e-10	0.0003	2.17619e-10		0.0003	6.496e-10	0.0003	5.29533e-10	0.0003	2.2425e-10	0.0003	1.66689e-10	0.0003	1.67398e-10	0.0003	1.66488e-10		0.0003	4.01938e-09	0.0003	3.30051e-09
0.000325	3.84722e-11			0.000325	1.79467e-11			0.000325	8.01619e-11				0.000325	9.65446e-09	0.000325	9.34886e-09	0.000325	6.47089e-09		0.000325	2.04029e-09	0.000325	1.42824e-09	0.000325	2.68947e-10	0.000325	2.6895e-10	0.000325	2.36269e-10	0.000325	2.46896e-10		0.000325	9.51767e-10	0.000325	5.72845e-10	0.000325	2.49436e-10	0.000325	1.87672e-10	0.000325	1.88483e-10	0.000325	1.87444e-10		0.000325	4.25123e-09	0.000325	3.37624e-09
0.00035	2.71993e-11			0.00035	2.87674e-11			0.00035	8.01643e-11				0.00035	1.03924e-08	0.00035	1.00503e-08	0.00035	7.29836e-09		0.00035	1.44246e-09	0.00035	1.55927e-09	0.00035	3.00363e-10	0.00035	3.00367e-10	0.00035	2.63866e-10	0.00035	2.75733e-10		0.00035	1.52562e-09	0.00035	6.1334e-10	0.00035	2.74728e-10	0.00035	2.09168e-10	0.00035	2.10085e-10	0.00035	2.08912e-10		0.00035	4.25135e-09	0.00035	4.31245e-09
0.000375	5.20674e-11			0.000375	3.56038e-11			0.000375	7.95801e-11				0.000375	1.1072e-08	0.000375	1.11201e-08	0.000375	7.71318e-09		0.000375	2.76129e-09	0.000375	1.67063e-09	0.000375	3.30296e-10	0.000375	3.303e-10	0.000375	2.90159e-10	0.000375	3.03206e-10		0.000375	1.88817e-09	0.000375	7.29027e-10	0.000375	3.21659e-10	0.000375	2.43436e-10	0.000375	2.44504e-10	0.000375	2.43138e-10		0.000375	4.22037e-09	0.000375	4.26802e-09
0.0004	9.08688e-11			0.0004	3.41801e-11			0.0004	7.75389e-11				0.0004	1.1729e-08	0.0004	1.14837e-08	0.0004	8.13071e-09		0.0004	4.81904e-09	0.0004	1.77385e-09	0.0004	3.60124e-10	0.0004	3.60128e-10	0.0004	3.16358e-10	0.0004	3.30582e-10		0.0004	1.81267e-09	0.0004	6.84471e-10	0.0004	3.27076e-10	0.0004	2.55429e-10	0.0004	2.56581e-10	0.0004	2.55111e-10		0.0004	4.11212e-09	0.0004	4.26703e-09
0.000425	1.16405e-10			0.000425	2.70595e-11			0.000425	7.57933e-11				0.000425	1.24074e-08	0.000425	1.25796e-08	0.000425	8.96142e-09		0.000425	6.17331e-09	0.000425	1.88397e-09	0.000425	3.91815e-10	0.000425	3.91819e-10	0.000425	3.44193e-10	0.000425	3.59667e-10		0.000425	1.43505e-09	0.000425	8.12119e-10	0.000425	3.78477e-10	0.000425	2.92853e-10	0.000425	2.94172e-10	0.000425	2.9249e-10		0.000425	4.01955e-09	0.000425	5.21799e-09
0.00045	1.16406e-10			0.00045	1.62349e-11			0.00045	8.1622e-11				0.00045	1.31272e-08	0.00045	1.29607e-08	0.00045	9.36433e-09		0.00045	6.17336e-09	0.00045	2.00805e-09	0.00045	4.26395e-10	0.00045	4.264e-10	0.00045	3.74566e-10	0.00045	3.91403e-10		0.00045	8.60987e-10	0.00045	7.66153e-10	0.00045	3.84971e-10	0.00045	3.06216e-10	0.00045	3.0763e-10	0.00045	3.05832e-10		0.00045	4.32866e-09	0.00045	5.0543e-09
0.000475	9.78377e-11			0.000475	5.12839e-12			0.000475	9.18225e-11				0.000475	1.42369e-08	0.000475	1.40641e-08	0.000475	1.01729e-08		0.000475	5.18863e-09	0.000475	2.27485e-09	0.000475	4.8159e-10	0.000475	4.81596e-10	0.000475	4.23049e-10	0.000475	4.42064e-10		0.000475	2.71974e-10	0.000475	9.00068e-10	0.000475	4.39497e-10	0.000475	3.46143e-10	0.000475	3.47737e-10	0.000475	3.4571e-10		0.000475	4.86962e-09	0.000475	5.91964e-09
0.0005	7.99287e-11			0.0005	3.70625e-12			0.0005	9.85286e-11				0.0005	1.46257e-08	0.0005	1.47885e-08	0.0005	1.05741e-08		0.0005	4.23886e-09	0.0005	2.26471e-09	0.0005	5.01445e-10	0.0005	5.01451e-10	0.0005	4.40484e-10	0.0005	4.60279e-10		0.0005	1.96553e-10	0.0005	9.29949e-10	0.0005	4.68557e-10	0.0005	3.73199e-10	0.0005	3.74937e-10	0.0005	3.72728e-10		0.0005	5.22527e-09	0.0005	5.67018e-09
0.000525	7.06392e-11			0.000525	1.56656e-11			0.000525	1.0086e-10				0.000525	1.53605e-08	0.000525	1.54878e-08	0.000525	1.09835e-08		0.000525	3.74621e-09	0.000525	2.39081e-09	0.000525	5.39701e-10	0.000525	5.39707e-10	0.000525	4.74083e-10	0.000525	4.95385e-10		0.000525	8.30795e-10	0.000525	9.55863e-10	0.000525	4.96805e-10	0.000525	3.99951e-10	0.000525	4.01835e-10	0.000525	3.99444e-10		0.000525	5.34891e-09	0.000525	5.51993e-09
0.00055	6.43377e-11			0.00055	3.19021e-11			0.00055	1.0057e-10				0.00055	1.60904e-08	0.00055	1.61792e-08	0.00055	1.13978e-08		0.00055	3.41202e-09	0.00055	2.51361e-09	0.00055	5.78622e-10	0.00055	5.78628e-10	0.00055	5.08265e-10	0.00055	5.31101e-10		0.00055	1.69186e-09	0.00055	9.82387e-10	0.00055	5.25389e-10	0.00055	4.26994e-10	0.00055	4.29028e-10	0.00055	4.2645e-10		0.00055	5.33352e-09	0.00055	5.43962e-09
0.000575	6.36783e-11			0.000575	4.41488e-11			0.000575	1.01445e-10				0.000575	1.68112e-08	0.000575	1.6878e-08	0.000575	1.22237e-08		0.000575	3.37705e-09	0.000575	2.63138e-09	0.000575	6.17933e-10	0.000575	6.17939e-10	0.000575	5.42788e-10	0.000575	5.67172e-10		0.000575	2.34134e-09	0.000575	1.01318e-09	0.000575	5.55334e-10	0.000575	4.54923e-10	0.000575	4.57111e-10	0.000575	4.54341e-10		0.000575	5.37993e-09	0.000575	6.48009e-09
0.0006	7.82701e-11			0.0006	4.67118e-11			0.0006	1.04942e-10				0.0006	1.75074e-08	0.0006	1.7234e-08	0.0006	1.26309e-08		0.0006	4.1509e-09	0.0006	2.73774e-09	0.0006	6.56706e-10	0.0006	6.56713e-10	0.0006	5.76839e-10	0.0006	6.02749e-10		0.0006	2.47727e-09	0.0006	9.56638e-10	0.0006	5.61353e-10	0.0006	4.69335e-10	0.0006	4.71634e-10	0.0006	4.68728e-10		0.0006	5.56536e-09	0.0006	6.24122e-09
0.000625	1.06461e-10			0.000625	3.78833e-11			0.000625	1.07857e-10				0.000625	1.81816e-08	0.000625	1.79723e-08	0.000625	1.30392e-08		0.000625	5.64593e-09	0.000625	2.83394e-09	0.000625	6.94997e-10	0.000625	6.95004e-10	0.000625	6.10464e-10	0.000625	6.3788e-10		0.000625	2.00906e-09	0.000625	1.01617e-09	0.000625	5.97331e-10	0.000625	4.99791e-10	0.000625	5.02251e-10	0.000625	4.99144e-10		0.000625	5.71998e-09	0.000625	6.08129e-09
0.00065	1.32325e-10			0.00065	2.10768e-11			0.00065	1.07565e-10				0.00065	1.88595e-08	0.00065	1.90863e-08	0.00065	1.34535e-08		0.00065	7.01761e-09	0.00065	2.93112e-09	0.00065	7.34224e-10	0.00065	7.34231e-10	0.00065	6.4491e-10	0.00065	6.7387e-10		0.00065	1.11776e-09	0.00065	1.1732e-09	0.00065	6.61534e-10	0.00065	5.46987e-10	0.00065	5.49665e-10	0.00065	5.46282e-10		0.00065	5.70447e-09	0.00065	5.99632e-09
0.000675	1.32655e-10			0.000675	6.55586e-12			0.000675	1.08444e-10				0.000675	1.95787e-08	0.000675	1.98352e-08	0.000675	1.42794e-08		0.000675	7.03507e-09	0.000675	3.04558e-09	0.000675	7.76619e-10	0.000675	7.76626e-10	0.000675	6.82138e-10	0.000675	7.12766e-10		0.000675	3.47677e-10	0.000675	1.21066e-09	0.000675	6.96541e-10	0.000675	5.79464e-10	0.000675	5.8232e-10	0.000675	5.78715e-10		0.000675	5.75109e-09	0.000675	7.12067e-09
0.0007	1.01816e-10			0.0007	1.02575e-11			0.0007	1.22436e-10				0.0007	2.03483e-08	0.0007	2.055e-08	0.0007	1.46671e-08		0.0007	5.39961e-09	0.0007	3.18105e-09	0.0007	8.22856e-10	0.0007	8.22864e-10	0.0007	7.2274e-10	0.0007	7.55188e-10		0.0007	5.43988e-10	0.0007	1.23957e-09	0.0007	7.29577e-10	0.0007	6.11033e-10	0.0007	6.14065e-10	0.0007	6.10241e-10		0.0007	6.49316e-09	0.0007	6.79869e-09
0.000725	6.20189e-11			0.000725	2.76265e-11			0.000725	1.41666e-10				0.000725	2.11324e-08	0.000725	2.08784e-08	0.000725	1.50451e-08		0.000725	3.28905e-09	0.000725	3.32098e-09	0.000725	8.70872e-10	0.000725	8.7088e-10	0.000725	7.64904e-10	0.000725	7.99241e-10		0.000725	1.46512e-09	0.000725	1.1606e-09	0.000725	7.32831e-10	0.000725	6.25661e-10	0.000725	6.28816e-10	0.000725	6.24843e-10		0.000725	7.51299e-09	0.000725	6.5399e-09
0.00075	4.01325e-11			0.00075	4.10172e-11			0.00075	1.45753e-10				0.00075	2.18876e-08	0.00075	2.1575e-08	0.00075	1.54513e-08		0.00075	2.12835e-09	0.00075	3.4453e-09	0.00075	9.17963e-10	0.00075	9.17971e-10	0.00075	8.06254e-10	0.00075	8.42443e-10		0.00075	2.17526e-09	0.00075	1.20819e-09	0.00075	7.68209e-10	0.00075	6.57206e-10	0.00075	6.60536e-10	0.00075	6.56346e-10		0.00075	7.72974e-09	0.00075	6.44141e-09
0.000775	5.27356e-11			0.000775	4.55724e-11			0.000775	1.43425e-10				0.000775	2.2587e-08	0.000775	2.26491e-08	0.000775	1.62831e-08		0.000775	2.79673e-09	0.000775	3.54183e-09	0.000775	9.62305e-10	0.000775	9.62314e-10	0.000775	8.45187e-10	0.000775	8.83119e-10		0.000775	2.41684e-09	0.000775	1.36499e-09	0.000775	8.3464e-10	0.000775	7.06902e-10	0.000775	7.10465e-10	0.000775	7.05979e-10		0.000775	7.60627e-09	0.000775	7.67646e-09
0.0008	9.35239e-11			0.0008	3.87361e-11			0.0008	1.4721e-10				0.0008	2.32408e-08	0.0008	2.33836e-08	0.0008	1.66898e-08		0.0008	4.95985e-09	0.0008	3.61611e-09	0.0008	1.00438e-09	0.0008	1.00439e-09	0.0008	8.82128e-10	0.0008	9.21713e-10		0.0008	2.05429e-09	0.0008	1.40052e-09	0.0008	8.71332e-10	0.0008	7.41533e-10	0.0008	7.4529e-10	0.0008	7.40564e-10		0.0008	7.80696e-09	0.0008	7.39482e-09
0.000825	1.35643e-10			0.000825	2.50688e-11			0.000825	1.5071e-10				0.000825	2.38924e-08	0.000825	2.37701e-08	0.000825	1.7097e-08		0.000825	7.19358e-09	0.000825	3.68969e-09	0.000825	1.04691e-09	0.000825	1.04692e-09	0.000825	9.19468e-10	0.000825	9.60722e-10		0.000825	1.32947e-09	0.000825	1.33157e-09	0.000825	8.79327e-10	0.000825	7.59916e-10	0.000825	7.63813e-10	0.000825	7.58917e-10		0.000825	7.99261e-09	0.000825	7.19878e-09
0.00085	1.63506e-10			0.00085	1.8516e-11			0.00085	1.51e-10				0.00085	2.45671e-08	0.00085	2.4865e-08	0.00085	1.75102e-08		0.00085	8.67124e-09	0.00085	3.77482e-09	0.00085	1.09156e-09	0.00085	1.09157e-09	0.00085	9.58669e-10	0.00085	1.00168e-09		0.00085	9.81959e-10	0.00085	1.49996e-09	0.00085	9.50408e-10	0.00085	8.13038e-10	0.00085	8.17185e-10	0.00085	8.11972e-10		0.00085	8.00799e-09	0.00085	7.08654e-09
0.000875	1.74447e-10			0.000875	2.10783e-11			0.000875	1.48377e-10				0.000875	2.52691e-08	0.000875	2.55819e-08	0.000875	1.83425e-08		0.000875	9.25147e-09	0.000875	3.87325e-09	0.000875	1.13868e-09	0.000875	1.13869e-09	0.000875	1.00004e-09	0.000875	1.04489e-09		0.000875	1.11784e-09	0.000875	1.52819e-09	0.000875	9.86807e-10	0.000875	8.48416e-10	0.000875	8.52762e-10	0.000875	8.47302e-10		0.000875	7.86889e-09	0.000875	8.37029e-09
0.0009	1.56535e-10			0.0009	2.5065e-11			0.0009	1.44881e-10				0.0009	2.60179e-08	0.0009	2.62961e-08	0.0009	1.87628e-08		0.0009	8.30152e-09	0.0009	3.99423e-09	0.0009	1.18966e-09	0.0009	1.18967e-09	0.0009	1.04479e-09	0.0009	1.09165e-09		0.0009	1.32927e-09	0.0009	1.55842e-09	0.0009	1.02378e-09	0.0009	8.84157e-10	0.0009	8.88705e-10	0.0009	8.82994e-10		0.0009	7.68345e-09	0.0009	8.08802e-09
0.000925	1.10442e-10			0.000925	2.84854e-11			0.000925	1.45463e-10				0.000925	2.68122e-08	0.000925	2.66506e-08	0.000925	1.91754e-08		0.000925	5.85705e-09	0.000925	4.13657e-09	0.000925	1.24455e-09	0.000925	1.24456e-09	0.000925	1.09298e-09	0.000925	1.142e-09		0.000925	1.51067e-09	0.000925	1.47518e-09	0.000925	1.02937e-09	0.000925	9.02008e-10	0.000925	9.067e-10	0.000925	9.00814e-10		0.000925	7.71435e-09	0.000925	7.86545e-09
0.00095	7.03162e-11			0.00095	3.33257e-11			0.00095	1.4896e-10				0.00095	2.75968e-08	0.00095	2.77241e-08	0.00095	1.99964e-08		0.00095	3.72908e-09	0.00095	4.27117e-09	0.00095	1.29958e-09	0.00095	1.29959e-09	0.00095	1.14129e-09	0.00095	1.19247e-09		0.00095	1.76736e-09	0.00095	1.64796e-09	0.00095	1.10276e-09	0.00095	9.57075e-10	0.00095	9.62028e-10	0.00095	9.55813e-10		0.00095	7.89978e-09	0.00095	9.08684e-09
0.000975	6.69973e-11			0.000975	3.58888e-11			0.000975	1.52459e-10				0.000975	2.86818e-08	0.000975	2.84411e-08	0.000975	2.04037e-08		0.000975	3.55307e-09	0.000975	4.56132e-09	0.000975	1.37698e-09	0.000975	1.37699e-09	0.000975	1.20925e-09	0.000975	1.26348e-09		0.000975	1.90329e-09	0.000975	1.67995e-09	0.000975	1.1414e-09	0.000975	9.944e-10	0.000975	9.99562e-10	0.000975	9.93087e-10		0.000975	8.08538e-09	0.000975	8.68916e-09
0.001	9.85023e-11			0.001	3.53218e-11			0.001	1.55664e-10				0.001	2.89907e-08	0.001	2.8803e-08	0.001	2.08114e-08		0.001	5.22387e-09	0.001	4.42895e-09	0.001	1.39926e-09	0.001	1.39927e-09	0.001	1.2288e-09	0.001	1.28389e-09		0.001	1.87322e-09	0.001	1.59531e-09	0.001	1.14778e-09	0.001	1.01335e-09	0.001	1.01866e-09	0.001	1.01201e-09		0.001	8.25535e-09	0.001	8.40224e-09
0.001025	1.4261e-10			0.001025	3.36093e-11			0.001025	1.57415e-10				0.001025	2.96392e-08	0.001025	2.98888e-08	0.001025	2.12219e-08		0.001025	7.56302e-09	0.001025	4.48993e-09	0.001025	1.44646e-09	0.001025	1.44648e-09	0.001025	1.27023e-09	0.001025	1.32716e-09		0.001025	1.7824e-09	0.001025	1.77787e-09	0.001025	1.225e-09	0.001025	1.07121e-09	0.001025	1.0768e-09	0.001025	1.0698e-09		0.001025	8.34817e-09	0.001025	8.20907e-09
0.00105	1.70797e-10			0.00105	2.67745e-11			0.00105	1.59747e-10				0.00105	3.03133e-08	0.00105	3.02625e-08	0.00105	2.16313e-08		0.00105	9.05786e-09	0.00105	4.56585e-09	0.00105	1.49609e-09	0.00105	1.4961e-09	0.00105	1.31378e-09	0.00105	1.37267e-09		0.00105	1.41993e-09	0.00105	1.69147e-09	0.00105	1.23216e-09	0.00105	1.09127e-09	0.00105	1.09702e-09	0.00105	1.08982e-09		0.00105	8.47189e-09	0.00105	8.07588e-09
0.001075	1.65161e-10			0.001075	1.88018e-11			0.001075	1.61493e-10				0.001075	3.10422e-08	0.001075	3.09991e-08	0.001075	2.24556e-08		0.001075	8.75901e-09	0.001075	4.67196e-09	0.001075	1.55037e-09	0.001075	1.55038e-09	0.001075	1.36143e-09	0.001075	1.42244e-09		0.001075	9.97116e-10	0.001075	1.75362e-09	0.001075	1.27716e-09	0.001075	1.13133e-09	0.001075	1.13729e-09	0.001075	1.12983e-09		0.001075	8.56446e-09	0.001075	9.47206e-09
0.0011	1.35648e-10			0.0011	1.90853e-11			0.0011	1.54206e-10				0.0011	3.18097e-08	0.0011	3.17203e-08	0.0011	2.28828e-08		0.0011	7.19381e-09	0.0011	4.7982e-09	0.0011	1.60822e-09	0.0011	1.60823e-09	0.0011	1.4122e-09	0.0011	1.47548e-09		0.0011	1.01215e-09	0.0011	1.80636e-09	0.0011	1.32058e-09	0.0011	1.17101e-09	0.0011	1.17719e-09	0.0011	1.16946e-09		0.0011	8.178e-09	0.0011	9.18689e-09
0.001125	1.06463e-10			0.001125	2.73453e-11			0.001125	1.38467e-10				0.001125	3.25766e-08	0.001125	3.24266e-08	0.001125	2.37395e-08		0.001125	5.64607e-09	0.001125	4.92187e-09	0.001125	1.66673e-09	0.001125	1.66674e-09	0.001125	1.46356e-09	0.001125	1.52913e-09		0.001125	1.4502e-09	0.001125	1.85166e-09	0.001125	1.36266e-09	0.001125	1.2103e-09	0.001125	1.21669e-09	0.001125	1.2087e-09		0.001125	7.34331e-09	0.001125	1.05614e-08
0.00115	9.02094e-11			0.00115	3.50329e-11			0.00115	1.31184e-10				0.00115	3.33227e-08	0.00115	3.31339e-08	0.00115	2.41668e-08		0.00115	4.78408e-09	0.00115	5.03155e-09	0.00115	1.7243e-09	0.00115	1.72432e-09	0.00115	1.51409e-09	0.00115	1.58193e-09		0.00115	1.8579e-09	0.00115	1.89664e-09	0.00115	1.40514e-09	0.00115	1.25008e-09	0.00115	1.25669e-09	0.00115	1.24842e-09		0.00115	6.9571e-09	0.00115	1.01019e-08
0.001175	8.88854e-11			0.001175	3.50352e-11			0.001175	1.47506e-10				0.001175	3.40446e-08	0.001175	3.38556e-08	0.001175	2.45502e-08		0.001175	4.71386e-09	0.001175	5.12596e-09	0.001175	1.78063e-09	0.001175	1.78065e-09	0.001175	1.56353e-09	0.001175	1.63357e-09		0.001175	1.85802e-09	0.001175	1.94625e-09	0.001175	1.44938e-09	0.001175	1.29112e-09	0.001175	1.29795e-09	0.001175	1.2894e-09		0.001175	7.82268e-09	0.001175	9.60178e-09
0.0012	1.06463e-10			0.0012	3.16186e-11			0.0012	1.75776e-10				0.0012	3.50958e-08	0.0012	3.45838e-08	0.0012	2.53252e-08		0.0012	5.64607e-09	0.0012	5.41136e-09	0.0012	1.86374e-09	0.0012	1.86376e-09	0.0012	1.6365e-09	0.0012	1.7098e-09		0.0012	1.67683e-09	0.0012	1.99689e-09	0.0012	1.49449e-09	0.0012	1.33296e-09	0.0012	1.34002e-09	0.0012	1.33119e-09		0.0012	9.32192e-09	0.0012	1.07144e-08
0.001225	1.3664e-10			0.001225	3.2758e-11			0.001225	1.9356e-10				0.001225	3.54068e-08	0.001225	3.53033e-08	0.001225	2.57059e-08		0.001225	7.24643e-09	0.001225	5.25148e-09	0.001225	1.88856e-09	0.001225	1.88857e-09	0.001225	1.65824e-09	0.001225	1.73251e-09		0.001225	1.73725e-09	0.001225	2.043e-09	0.001225	1.53894e-09	0.001225	1.37475e-09	0.001225	1.38203e-09	0.001225	1.37292e-09		0.001225	1.02651e-08	0.001225	1.01241e-08
0.00125	1.61183e-10			0.00125	3.81683e-11			0.00125	1.96184e-10				0.00125	3.60869e-08	0.00125	3.60149e-08	0.00125	2.61147e-08		0.00125	8.54803e-09	0.00125	5.32331e-09	0.00125	1.94322e-09	0.00125	1.94323e-09	0.00125	1.70621e-09	0.00125	1.78261e-09		0.00125	2.02418e-09	0.00125	2.08564e-09	0.00125	1.58289e-09	0.00125	1.41648e-09	0.00125	1.42399e-09	0.00125	1.4146e-09		0.00125	1.04042e-08	0.00125	9.79135e-09
0.001275	1.69142e-10			0.001275	3.78802e-11			0.001275	1.86564e-10				0.001275	3.67938e-08	0.001275	3.67372e-08	0.001275	2.65464e-08		0.001275	8.97013e-09	0.001275	5.41159e-09	0.001275	2.00059e-09	0.001275	2.00061e-09	0.001275	1.75656e-09	0.001275	1.8352e-09		0.001275	2.0089e-09	0.001275	2.13249e-09	0.001275	1.62834e-09	0.001275	1.45927e-09	0.001275	1.46701e-09	0.001275	1.45733e-09		0.001275	9.89403e-09	0.001275	9.6411e-09
0.0013	1.5853e-10			0.0013	2.82012e-11			0.0013	1.67909e-10				0.0013	3.78906e-08	0.0013	3.74771e-08	0.0013	2.74085e-08		0.0013	8.40731e-09	0.0013	5.73511e-09	0.0013	2.09072e-09	0.0013	2.09073e-09	0.0013	1.83568e-09	0.0013	1.91786e-09		0.0013	1.49559e-09	0.0013	2.18552e-09	0.0013	1.67597e-09	0.0013	1.50355e-09	0.0013	1.51152e-09	0.0013	1.50155e-09		0.0013	8.90472e-09	0.0013	1.12432e-08
0.001325	1.37639e-10			0.001325	2.16499e-11			0.001325	1.45462e-10				0.001325	3.86441e-08	0.001325	3.82111e-08	0.001325	2.78639e-08		0.001325	7.29942e-09	0.001325	5.83643e-09	0.001325	2.15339e-09	0.001325	2.1534e-09	0.001325	1.89067e-09	0.001325	1.97531e-09		0.001325	1.14816e-09	0.001325	2.23478e-09	0.001325	1.72316e-09	0.001325	1.5479e-09	0.001325	1.55611e-09	0.001325	1.54584e-09		0.001325	7.71427e-09	0.001325	1.09332e-08
0.00135	1.24374e-10			0.00135	2.30713e-11			0.00135	1.23892e-10				0.00135	3.93853e-08	0.00135	3.89301e-08	0.00135	2.83177e-08		0.00135	6.59593e-09	0.00135	5.92933e-09	0.00135	2.21563e-09	0.00135	2.21565e-09	0.00135	1.94529e-09	0.00135	2.03237e-09		0.00135	1.22354e-09	0.00135	2.27749e-09	0.00135	1.76904e-09	0.00135	1.59176e-09	0.00135	1.60021e-09	0.00135	1.58965e-09		0.00135	6.57039e-09	0.00135	1.07092e-08
0.001375	1.29348e-10			0.001375	2.56358e-11			0.001375	1.17192e-10				0.001375	4.0097e-08	0.001375	4.00079e-08	0.001375	2.87439e-08		0.001375	6.85972e-09	0.001375	6.00347e-09	0.001375	2.27595e-09	0.001375	2.27597e-09	0.001375	1.99822e-09	0.001375	2.08765e-09		0.001375	1.35955e-09	0.001375	2.46144e-09	0.001375	1.85438e-09	0.001375	1.65836e-09	0.001375	1.66711e-09	0.001375	1.65616e-09		0.001375	6.21507e-09	0.001375	1.04467e-08
0.0014	1.47255e-10			0.0014	3.0765e-11			0.0014	1.39928e-10				0.0014	4.0428e-08	0.0014	4.03592e-08	0.0014	2.95291e-08		0.0014	7.80939e-09	0.0014	5.8393e-09	0.0014	2.30417e-09	0.0014	2.30418e-09	0.0014	2.02294e-09	0.0014	2.11346e-09		0.0014	1.63156e-09	0.0014	2.33332e-09	0.0014	1.85753e-09	0.0014	1.68013e-09	0.0014	1.68905e-09	0.0014	1.67789e-09		0.0014	7.42079e-09	0.0014	1.17341e-08
0.001425	1.59854e-10			0.001425	4.10164e-11			0.001425	1.81316e-10				0.001425	4.14872e-08	0.001425	4.14226e-08	0.001425	2.9866e-08		0.001425	8.47753e-09	0.001425	6.14953e-09	0.001425	2.39532e-09	0.001425	2.39534e-09	0.001425	2.10295e-09	0.001425	2.19705e-09		0.001425	2.17522e-09	0.001425	2.52154e-09	0.001425	1.94365e-09	0.001425	1.747e-09	0.001425	1.75624e-09	0.001425	1.74468e-09		0.001425	9.61573e-09	0.001425	1.09368e-08
0.00145	1.52228e-10			0.00145	4.69961e-11			0.00145	2.1513e-10				0.00145	4.22193e-08	0.00145	4.21331e-08	0.00145	3.02169e-08		0.00145	8.07312e-09	0.00145	6.23843e-09	0.00145	2.459e-09	0.00145	2.45901e-09	0.00145	2.15882e-09	0.00145	2.25541e-09		0.00145	2.49234e-09	0.00145	2.54209e-09	0.00145	1.98775e-09	0.00145	1.79209e-09	0.00145	1.80158e-09	0.00145	1.78971e-09		0.00145	1.1409e-08	0.00145	1.03891e-08
0.001475	1.30673e-10			0.001475	4.44369e-11			0.001475	2.29707e-10				0.001475	4.29739e-08	0.001475	4.24988e-08	0.001475	3.10173e-08		0.001475	6.92998e-09	0.001475	6.34161e-09	0.001475	2.52521e-09	0.001475	2.52523e-09	0.001475	2.21692e-09	0.001475	2.31609e-09		0.001475	2.35662e-09	0.001475	2.42802e-09	0.001475	1.99405e-09	0.001475	1.81536e-09	0.001475	1.82502e-09	0.001475	1.81294e-09		0.001475	1.21821e-08	0.001475	1.18638e-08
0.0015	1.10442e-10			0.0015	4.15873e-11			0.0015	2.34376e-10				0.0015	4.33665e-08	0.0015	4.32258e-08	0.0015	3.14224e-08		0.0015	5.85705e-09	0.0015	6.20857e-09	0.0015	2.55988e-09	0.0015	2.55989e-09	0.0015	2.2473e-09	0.0015	2.34781e-09		0.0015	2.2055e-09	0.0015	2.49115e-09	0.0015	2.04515e-09	0.0015	1.86211e-09	0.0015	1.87201e-09	0.0015	1.85963e-09		0.0015	1.24296e-08	0.0015	1.13924e-08
0.001525	1.00493e-10			0.001525	3.9307e-11			0.001525	2.36411e-10				0.001525	4.44622e-08	0.001525	4.39518e-08	0.001525	3.18323e-08		0.001525	5.32944e-09	0.001525	6.54801e-09	0.001525	2.65752e-09	0.001525	2.65753e-09	0.001525	2.333e-09	0.001525	2.43734e-09		0.001525	2.08457e-09	0.001525	2.55022e-09	0.001525	2.09601e-09	0.001525	1.90918e-09	0.001525	1.91933e-09	0.001525	1.90664e-09		0.001525	1.25376e-08	0.001525	1.10659e-08
0.00155	1.08123e-10			0.00155	3.64619e-11			0.00155	2.29125e-10				0.00155	4.48098e-08	0.00155	4.46789e-08	0.00155	3.22596e-08		0.00155	5.73408e-09	0.00155	6.37899e-09	0.00155	2.68872e-09	0.00155	2.68873e-09	0.00155	2.36033e-09	0.00155	2.46587e-09		0.00155	1.93369e-09	0.00155	2.60702e-09	0.00155	2.14699e-09	0.00155	1.95672e-09	0.00155	1.96711e-09	0.00155	1.95411e-09		0.00155	1.21512e-08	0.00155	1.0906e-08
0.001575	1.32662e-10			0.001575	3.7599e-11			0.001575	2.13678e-10				0.001575	4.58497e-08	0.001575	4.53985e-08	0.001575	3.2702e-08		0.001575	7.03545e-09	0.001575	6.68489e-09	0.001575	2.78286e-09	0.001575	2.78288e-09	0.001575	2.44295e-09	0.001575	2.55219e-09		0.001575	1.99399e-09	0.001575	2.65858e-09	0.001575	2.19718e-09	0.001575	2.00415e-09	0.001575	2.01478e-09	0.001575	2.00148e-09		0.001575	1.1332e-08	0.001575	1.08685e-08
0.0016	1.54879e-10			0.0016	3.9877e-11			0.0016	1.99101e-10				0.0016	4.65335e-08	0.0016	4.64768e-08	0.0016	3.35566e-08		0.0016	8.2137e-09	0.0016	6.73927e-09	0.0016	2.84535e-09	0.0016	2.84536e-09	0.0016	2.49776e-09	0.0016	2.60943e-09		0.0016	2.1148e-09	0.0016	2.86082e-09	0.0016	2.28967e-09	0.0016	2.07602e-09	0.0016	2.08698e-09	0.0016	2.07326e-09		0.0016	1.05589e-08	0.0016	1.26608e-08
0.001625	1.56871e-10			0.001625	4.13037e-11			0.001625	1.924e-10				0.001625	4.72501e-08	0.001625	4.6835e-08	0.001625	3.39828e-08		0.001625	8.31935e-09	0.001625	6.81746e-09	0.001625	2.91131e-09	0.001625	2.91133e-09	0.001625	2.55563e-09	0.001625	2.66987e-09		0.001625	2.19046e-09	0.001625	2.7281e-09	0.001625	2.29408e-09	0.001625	2.09994e-09	0.001625	2.11108e-09	0.001625	2.09714e-09		0.001625	1.02036e-08	0.001625	1.22298e-08
0.00165	1.39625e-10			0.00165	4.58598e-11			0.00165	2.01727e-10				0.00165	4.83576e-08	0.00165	4.75482e-08	0.00165	3.43792e-08		0.00165	7.40474e-09	0.00165	7.16306e-09	0.00165	3.01428e-09	0.00165	3.01429e-09	0.00165	2.64599e-09	0.00165	2.76428e-09		0.00165	2.43208e-09	0.00165	2.78125e-09	0.00165	2.34506e-09	0.00165	2.14805e-09	0.00165	2.15944e-09	0.00165	2.14519e-09		0.00165	1.06982e-08	0.00165	1.17833e-08
0.001675	1.17077e-10			0.001675	4.84205e-11			0.001675	2.2067e-10				0.001675	4.87539e-08	0.001675	4.8626e-08	0.001675	3.51715e-08		0.001675	6.20894e-09	0.001675	7.00423e-09	0.001675	3.05139e-09	0.001675	3.0514e-09	0.001675	2.67851e-09	0.001675	2.79822e-09		0.001675	2.56789e-09	0.001675	2.99078e-09	0.001675	2.43995e-09	0.001675	2.22155e-09	0.001675	2.23326e-09	0.001675	2.21859e-09		0.001675	1.17028e-08	0.001675	1.32243e-08
0.0017	1.08455e-10			0.0017	4.47219e-11			0.0017	2.35832e-10				0.0017	4.94876e-08	0.0017	4.93546e-08	0.0017	3.55571e-08		0.0017	5.75168e-09	0.0017	7.0934e-09	0.0017	3.12052e-09	0.0017	3.12054e-09	0.0017	2.73915e-09	0.0017	2.86156e-09		0.0017	2.37174e-09	0.0017	3.01869e-09	0.0017	2.4895e-09	0.0017	2.27162e-09	0.0017	2.2836e-09	0.0017	2.2686e-09		0.0017	1.25069e-08	0.0017	1.25661e-08
0.001725	1.21719e-10			0.001725	4.38676e-11			0.001725	2.53326e-10				0.001725	5.01859e-08	0.001725	4.97171e-08	0.001725	3.59383e-08		0.001725	6.45512e-09	0.001725	7.15753e-09	0.001725	3.1868e-09	0.001725	3.18681e-09	0.001725	2.79728e-09	0.001725	2.92227e-09		0.001725	2.32643e-09	0.001725	2.89036e-09	0.001725	2.49536e-09	0.001725	2.29656e-09	0.001725	2.30872e-09	0.001725	2.2935e-09		0.001725	1.34346e-08	0.001725	1.2052e-08
0.00175	1.49578e-10			0.00175	4.8137e-11			0.00175	2.76348e-10				0.00175	5.12205e-08	0.00175	5.07917e-08	0.00175	3.63093e-08		0.00175	7.9326e-09	0.00175	7.4593e-09	0.00175	3.28585e-09	0.00175	3.28587e-09	0.00175	2.8842e-09	0.00175	3.01307e-09		0.00175	2.55285e-09	0.00175	3.10961e-09	0.00175	2.59277e-09	0.00175	2.37148e-09	0.00175	2.38396e-09	0.00175	2.36832e-09		0.00175	1.46556e-08	0.00175	1.16228e-08
0.001775	1.78097e-10			0.001775	5.01323e-11			0.001775	2.85091e-10				0.001775	5.15343e-08	0.001775	5.15097e-08	0.001775	3.67068e-08		0.001775	9.44504e-09	0.001775	7.23795e-09	0.001775	3.31606e-09	0.001775	3.31608e-09	0.001775	2.91064e-09	0.001775	3.04066e-09		0.001775	2.65867e-09	0.001775	3.13857e-09	0.001775	2.64272e-09	0.001775	2.42189e-09	0.001775	2.43464e-09	0.001775	2.41867e-09		0.001775	1.51193e-08	0.001775	1.14272e-08
0.0018	1.93356e-10			0.0018	5.07031e-11			0.0018	2.69646e-10				0.0018	5.22293e-08	0.0018	5.18695e-08	0.0018	3.75629e-08		0.0018	1.02542e-08	0.0018	7.30628e-09	0.0018	3.38337e-09	0.0018	3.38339e-09	0.0018	2.96967e-09	0.0018	3.10231e-09		0.0018	2.68894e-09	0.0018	3.01115e-09	0.0018	2.64897e-09	0.0018	2.44718e-09	0.0018	2.4601e-09	0.0018	2.44392e-09		0.0018	1.43001e-08	0.0018	1.34123e-08
0.001825	1.89042e-10			0.001825	5.15552e-11			0.001825	2.42536e-10				0.001825	5.29561e-08	0.001825	5.29505e-08	0.001825	3.8027e-08		0.001825	1.00255e-08	0.001825	7.39799e-09	0.001825	3.45423e-09	0.001825	3.45424e-09	0.001825	3.03181e-09	0.001825	3.16721e-09		0.001825	2.73413e-09	0.001825	3.24189e-09	0.001825	2.74972e-09	0.001825	2.52414e-09	0.001825	2.5374e-09	0.001825	2.52078e-09		0.001825	1.28624e-08	0.001825	1.31913e-08
0.00185	1.5919e-10			0.00185	4.87079e-11			0.00185	2.18635e-10				0.00185	5.37241e-08	0.00185	5.33167e-08	0.00185	3.84852e-08		0.00185	8.44233e-09	0.00185	7.51882e-09	0.00185	3.52964e-09	0.00185	3.52966e-09	0.00185	3.09795e-09	0.00185	3.2363e-09		0.00185	2.58312e-09	0.00185	3.1139e-09	0.00185	2.75662e-09	0.00185	2.55023e-09	0.00185	2.56367e-09	0.00185	2.54683e-09		0.00185	1.15949e-08	0.00185	1.30154e-08
0.001875	1.10775e-10			0.001875	4.47219e-11			0.001875	2.11349e-10				0.001875	5.45222e-08	0.001875	5.44067e-08	0.001875	3.93262e-08		0.001875	5.87475e-09	0.001875	7.65915e-09	0.001875	3.60858e-09	0.001875	3.6086e-09	0.001875	3.16719e-09	0.001875	3.30861e-09		0.001875	2.37174e-09	0.001875	3.35002e-09	0.001875	2.85964e-09	0.001875	2.6289e-09	0.001875	2.64268e-09	0.001875	2.62541e-09		0.001875	1.12085e-08	0.001875	1.47125e-08
0.0019	8.15962e-11			0.0019	4.58605e-11			0.0019	2.24171e-10				0.0019	5.52891e-08	0.0019	5.51263e-08	0.0019	3.93023e-08		0.0019	4.32729e-09	0.0019	7.77329e-09	0.0019	3.68499e-09	0.0019	3.685e-09	0.0019	3.2342e-09	0.0019	3.3786e-09		0.0019	2.43212e-09	0.0019	3.38081e-09	0.0019	2.91149e-09	0.0019	2.68119e-09	0.0019	2.69523e-09	0.0019	2.67762e-09		0.0019	1.18885e-08	0.0019	1.19763e-08
0.001925	1.04478e-10			0.001925	5.32669e-11			0.001925	2.44868e-10				0.001925	5.63317e-08	0.001925	5.58342e-08	0.001925	4.00914e-08		0.001925	5.54079e-09	0.001925	8.08903e-09	0.001925	3.78972e-09	0.001925	3.78973e-09	0.001925	3.32609e-09	0.001925	3.47459e-09		0.001925	2.82491e-09	0.001925	3.41028e-09	0.001925	2.96266e-09	0.001925	2.73295e-09	0.001925	2.74725e-09	0.001925	2.72931e-09		0.001925	1.29861e-08	0.001925	1.37155e-08
0.00195	1.67487e-10			0.00195	6.35191e-11			0.00195	2.64691e-10				0.00195	5.65897e-08	0.00195	5.65367e-08	0.00195	4.0882e-08		0.00195	8.88231e-09	0.00195	7.80867e-09	0.00195	3.81575e-09	0.00195	3.81576e-09	0.00195	3.34884e-09	0.00195	3.49832e-09		0.00195	3.36861e-09	0.00195	3.44152e-09	0.00195	3.01398e-09	0.00195	2.78464e-09	0.00195	2.7992e-09	0.00195	2.78094e-09		0.00195	1.40374e-08	0.00195	1.5134e-08
0.001975	2.28176e-10			0.001975	7.03554e-11			0.001975	2.81305e-10				0.001975	5.72113e-08	0.001975	5.72457e-08	0.001975	4.12649e-08		0.001975	1.21009e-08	0.001975	7.82164e-09	0.001975	3.87878e-09	0.001975	3.8788e-09	0.001975	3.4041e-09	0.001975	3.55602e-09		0.001975	3.73116e-09	0.001975	3.47956e-09	0.001975	3.06691e-09	0.001975	2.83714e-09	0.001975	2.85195e-09	0.001975	2.83336e-09		0.001975	1.49185e-08	0.001975	1.431e-08
0.002	2.41767e-10			0.002	7.17806e-11			0.002	2.89176e-10				0.002	5.79091e-08	0.002	5.76039e-08	0.002	4.1664e-08		0.002	1.28216e-08	0.002	7.89567e-09	0.002	3.94995e-09	0.002	3.94997e-09	0.002	3.4665e-09	0.002	3.62119e-09		0.002	3.80674e-09	0.002	3.35432e-09	0.002	3.07446e-09	0.002	2.86367e-09	0.002	2.87866e-09	0.002	2.85985e-09		0.002	1.53359e-08	0.002	1.37657e-08
0.002025	1.94019e-10			0.002025	6.95011e-11			0.002025	2.86262e-10				0.002025	5.87061e-08	0.002025	5.86907e-08	0.002025	4.20832e-08		0.002025	1.02894e-08	0.002025	8.04478e-09	0.002025	4.03178e-09	0.002025	4.03179e-09	0.002025	3.53825e-09	0.002025	3.69613e-09		0.002025	3.68585e-09	0.002025	3.60775e-09	0.002025	3.18226e-09	0.002025	2.94517e-09	0.002025	2.9605e-09	0.002025	2.94125e-09		0.002025	1.51813e-08	0.002025	1.34591e-08
0.00205	1.31678e-10			0.00205	6.4375e-11			0.00205	2.7956e-10				0.00205	5.98865e-08	0.00205	5.9422e-08	0.00205	4.29231e-08		0.00205	6.9833e-09	0.00205	8.48145e-09	0.00205	4.15401e-09	0.00205	4.15402e-09	0.00205	3.64551e-09	0.00205	3.80817e-09		0.00205	3.414e-09	0.00205	3.65293e-09	0.00205	3.23857e-09	0.00205	3.00035e-09	0.00205	3.01595e-09	0.00205	2.99636e-09		0.00205	1.48259e-08	0.00205	1.53197e-08
0.002075	1.12439e-10			0.002075	6.03883e-11			0.002075	2.71101e-10				0.002075	6.02775e-08	0.002075	6.01512e-08	0.002075	4.33525e-08		0.002075	5.96299e-09	0.002075	8.2929e-09	0.002075	4.19473e-09	0.002075	4.19474e-09	0.002075	3.68115e-09	0.002075	3.84538e-09		0.002075	3.20257e-09	0.002075	3.6985e-09	0.002075	3.29509e-09	0.002075	3.0557e-09	0.002075	3.07157e-09	0.002075	3.05164e-09		0.002075	1.43773e-08	0.002075	1.47827e-08
0.0021	1.44275e-10			0.0021	6.40922e-11			0.0021	2.53613e-10				0.0021	6.09458e-08	0.0021	6.0866e-08	0.0021	4.42125e-08		0.0021	7.65135e-09	0.0021	8.33425e-09	0.0021	4.26467e-09	0.0021	4.26469e-09	0.0021	3.74246e-09	0.0021	3.9094e-09		0.0021	3.399e-09	0.0021	3.73842e-09	0.0021	3.35014e-09	0.0021	3.11029e-09	0.0021	3.12642e-09	0.0021	3.10616e-09		0.0021	1.34498e-08	0.0021	1.65444e-08
0.002125	1.95674e-10			0.002125	7.69083e-11			0.002125	2.37003e-10				0.002125	6.15824e-08	0.002125	6.15638e-08	0.002125	4.46571e-08		0.002125	1.03772e-08	0.002125	8.35356e-09	0.002125	4.33166e-09	0.002125	4.33167e-09	0.002125	3.80117e-09	0.002125	3.97071e-09		0.002125	4.07868e-09	0.002125	3.77239e-09	0.002125	3.40347e-09	0.002125	3.16388e-09	0.002125	3.18026e-09	0.002125	3.15967e-09		0.002125	1.2569e-08	0.002125	1.58772e-08
0.00215	2.2353e-10			0.00215	8.65881e-11			0.00215	2.36998e-10				0.00215	6.22571e-08	0.00215	6.22674e-08	0.00215	4.50708e-08		0.00215	1.18545e-08	0.00215	8.40614e-09	0.00215	4.40303e-09	0.00215	4.40304e-09	0.00215	3.86374e-09	0.00215	4.03604e-09		0.00215	4.59203e-09	0.00215	3.81264e-09	0.00215	3.4583e-09	0.00215	3.21823e-09	0.00215	3.23487e-09	0.00215	3.21395e-09		0.00215	1.25687e-08	0.00215	1.52237e-08
0.002175	2.08279e-10			0.002175	7.97548e-11			0.002175	2.50118e-10				0.002175	6.30015e-08	0.002175	6.30019e-08	0.002175	4.58739e-08		0.002175	1.10457e-08	0.002175	8.51481e-09	0.002175	4.48223e-09	0.002175	4.48225e-09	0.002175	3.93318e-09	0.002175	4.10856e-09		0.002175	4.22964e-09	0.002175	3.87032e-09	0.002175	3.51792e-09	0.002175	3.2753e-09	0.002175	3.29221e-09	0.002175	3.27095e-09		0.002175	1.32645e-08	0.002175	1.67241e-08
0.0022	1.73794e-10			0.0022	6.26671e-11			0.0022	2.69938e-10				0.0022	6.37771e-08	0.0022	6.37556e-08	0.0022	4.62509e-08		0.0022	9.21683e-09	0.0022	8.64616e-09	0.0022	4.56525e-09	0.0022	4.56526e-09	0.0022	4.00596e-09	0.0022	4.18457e-09		0.0022	3.32342e-09	0.0022	3.93646e-09	0.0022	3.58034e-09	0.0022	3.33422e-09	0.0022	3.3514e-09	0.0022	3.3298e-09		0.0022	1.43156e-08	0.0022	1.57535e-08
0.002225	1.50906e-10			0.002225	5.15597e-11			0.002225	2.87426e-10				0.002225	6.45338e-08	0.002225	6.44981e-08	0.002225	4.66321e-08		0.002225	8.003e-09	0.002225	8.75958e-09	0.002225	4.64674e-09	0.002225	4.64675e-09	0.002225	4.07741e-09	0.002225	4.25919e-09		0.002225	2.73437e-09	0.002225	3.99447e-09	0.002225	3.64119e-09	0.002225	3.39261e-09	0.002225	3.41005e-09	0.002225	3.3881e-09		0.002225	1.52431e-08	0.002225	1.50377e-08
0.00225	1.41949e-10			0.00225	5.44071e-11			0.00225	2.95009e-10				0.00225	6.56279e-08	0.00225	6.52145e-08	0.00225	4.70318e-08		0.00225	7.528e-09	0.00225	9.13973e-09	0.00225	4.76542e-09	0.00225	4.76544e-09	0.00225	4.18152e-09	0.00225	4.36794e-09		0.00225	2.88537e-09	0.00225	4.03846e-09	0.00225	3.69859e-09	0.00225	3.44924e-09	0.00225	3.46695e-09	0.00225	3.44467e-09		0.00225	1.56452e-08	0.00225	1.45936e-08
0.002275	1.4328e-10			0.002275	6.83632e-11			0.002275	2.97632e-10				0.002275	6.59857e-08	0.002275	6.59101e-08	0.002275	4.74406e-08		0.002275	7.59855e-09	0.002275	8.91211e-09	0.002275	4.80441e-09	0.002275	4.80443e-09	0.002275	4.21562e-09	0.002275	4.40352e-09		0.002275	3.62551e-09	0.002275	4.07371e-09	0.002275	3.75358e-09	0.002275	3.50453e-09	0.002275	3.52249e-09	0.002275	3.49988e-09		0.002275	1.57843e-08	0.002275	1.4315e-08
0.0023	1.5787e-10			0.0023	8.80179e-11			0.0023	2.97339e-10				0.0023	6.66818e-08	0.0023	6.65951e-08	0.0023	4.78549e-08		0.0023	8.3723e-09	0.0023	8.976e-09	0.0023	4.88064e-09	0.0023	4.88065e-09	0.0023	4.28243e-09	0.0023	4.47329e-09		0.0023	4.66785e-09	0.0023	4.10687e-09	0.0023	3.80776e-09	0.0023	3.55925e-09	0.0023	3.57747e-09	0.0023	3.55452e-09		0.0023	1.57688e-08	0.0023	1.41463e-08
0.002325	1.77436e-10			0.002325	1.05104e-10			0.002325	2.9151e-10				0.002325	6.73699e-08	0.002325	6.72848e-08	0.002325	4.86932e-08		0.002325	9.40998e-09	0.002325	9.03442e-09	0.002325	4.95637e-09	0.002325	4.95638e-09	0.002325	4.34881e-09	0.002325	4.5426e-09		0.002325	5.57399e-09	0.002325	4.14612e-09	0.002325	3.86333e-09	0.002325	3.61464e-09	0.002325	3.63311e-09	0.002325	3.60984e-09		0.002325	1.54596e-08	0.002325	1.62669e-08
0.00235	1.87052e-10			0.00235	1.06529e-10			0.00235	2.87433e-10				0.00235	6.80741e-08	0.00235	6.80039e-08	0.00235	4.91145e-08		0.00235	9.91995e-09	0.00235	9.10725e-09	0.00235	5.03428e-09	0.00235	5.03429e-09	0.00235	4.41709e-09	0.00235	4.6139e-09		0.00235	5.64953e-09	0.00235	4.20282e-09	0.00235	3.92364e-09	0.00235	3.6727e-09	0.00235	3.69143e-09	0.00235	3.66783e-09		0.00235	1.52434e-08	0.00235	1.57653e-08
0.002375	1.84072e-10			0.002375	8.88699e-11			0.002375	2.92676e-10				0.002375	6.87987e-08	0.002375	6.87586e-08	0.002375	4.99323e-08		0.002375	9.76191e-09	0.002375	9.19716e-09	0.002375	5.11486e-09	0.002375	5.11487e-09	0.002375	4.48772e-09	0.002375	4.68766e-09		0.002375	4.71304e-09	0.002375	4.27709e-09	0.002375	3.98922e-09	0.002375	3.73399e-09	0.002375	3.75299e-09	0.002375	3.72904e-09		0.002375	1.55215e-08	0.002375	1.75087e-08
0.0024	1.83743e-10			0.0024	6.46623e-11			0.0024	2.94421e-10				0.0024	6.98789e-08	0.0024	6.95257e-08	0.0024	4.9929e-08		0.0024	9.74445e-09	0.0024	9.57874e-09	0.0024	5.2358e-09	0.0024	5.23582e-09	0.0024	4.5938e-09	0.0024	4.79846e-09		0.0024	3.42924e-09	0.0024	4.3537e-09	0.0024	4.05634e-09	0.0024	3.79662e-09	0.0024	3.81589e-09	0.0024	3.79159e-09		0.0024	1.5614e-08	0.0024	1.45214e-08
0.002425	1.95348e-10			0.002425	5.15605e-11			0.002425	2.85392e-10				0.002425	7.022e-08	0.002425	7.0272e-08	0.002425	5.07733e-08		0.002425	1.03599e-08	0.002425	9.33136e-09	0.002425	5.27416e-09	0.002425	5.27417e-09	0.002425	4.62733e-09	0.002425	4.83344e-09		0.002425	2.73441e-09	0.002425	4.41523e-09	0.002425	4.12023e-09	0.002425	3.85788e-09	0.002425	3.87742e-09	0.002425	3.85277e-09		0.002425	1.51352e-08	0.002425	1.67403e-08
0.00245	2.0463e-10			0.00245	5.7826e-11			0.00245	2.84226e-10				0.00245	7.12846e-08	0.00245	7.0982e-08	0.00245	5.11892e-08		0.00245	1.08522e-08	0.00245	9.70504e-09	0.00245	5.39457e-09	0.00245	5.39458e-09	0.00245	4.73294e-09	0.00245	4.94375e-09		0.00245	3.06669e-09	0.00245	4.4565e-09	0.00245	4.17897e-09	0.00245	3.91645e-09	0.00245	3.93625e-09	0.00245	3.91126e-09		0.00245	1.50734e-08	0.00245	1.62079e-08
0.002475	1.95345e-10			0.002475	7.97579e-11			0.002475	2.95589e-10				0.002475	7.16595e-08	0.002475	7.16626e-08	0.002475	5.19955e-08		0.002475	1.03597e-08	0.002475	9.48519e-09	0.002475	5.43715e-09	0.002475	5.43716e-09	0.002475	4.77018e-09	0.002475	4.98261e-09		0.002475	4.2298e-09	0.002475	4.48489e-09	0.002475	4.23402e-09	0.002475	3.97287e-09	0.002475	3.99292e-09	0.002475	3.9676e-09		0.002475	1.5676e-08	0.002475	1.7938e-08
0.0025	1.69145e-10			0.0025	1.0368e-10			0.0025	3.02294e-10				0.0025	7.24216e-08	0.0025	7.23396e-08	0.0025	5.23968e-08		0.0025	8.97027e-09	0.0025	9.60872e-09	0.0025	5.52412e-09	0.0025	5.52413e-09	0.0025	4.8464e-09	0.0025	5.0622e-09		0.0025	5.49844e-09	0.0025	4.5162e-09	0.0025	4.28939e-09	0.0025	4.02924e-09	0.0025	4.04954e-09	0.0025	4.0239e-09		0.0025	1.60316e-08	0.0025	1.7121e-08
0.002525	1.44608e-10			0.002525	1.1251e-10			0.002525	3.00548e-10				0.002525	7.31811e-08	0.002525	7.26839e-08	0.002525	5.28138e-08		0.002525	7.669e-09	0.002525	9.72729e-09	0.002525	5.61123e-09	0.002525	5.61125e-09	0.002525	4.92275e-09	0.002525	5.14193e-09		0.002525	5.96677e-09	0.002525	4.37523e-09	0.002525	4.29658e-09	0.002525	4.05788e-09	0.002525	4.07834e-09	0.002525	4.0525e-09		0.002525	1.5939e-08	0.002525	1.65905e-08
0.00255	1.50582e-10			0.00255	1.01972e-10			0.00255	2.97632e-10				0.00255	7.38912e-08	0.00255	7.37862e-08	0.00255	5.3233e-08		0.00255	7.98582e-09	0.00255	9.80176e-09	0.00255	5.6931e-09	0.00255	5.69311e-09	0.00255	4.99449e-09	0.00255	5.21684e-09		0.00255	5.40791e-09	0.00255	4.67445e-09	0.00255	4.4205e-09	0.00255	4.15065e-09	0.00255	4.17145e-09	0.00255	4.14515e-09		0.00255	1.57843e-08	0.00255	1.621e-08
0.002575	1.93025e-10			0.002575	8.08965e-11			0.002575	2.97342e-10				0.002575	7.45423e-08	0.002575	7.45474e-08	0.002575	5.36472e-08		0.002575	1.02367e-08	0.002575	9.82648e-09	0.002575	5.7685e-09	0.002575	5.76851e-09	0.002575	5.06054e-09	0.002575	5.28581e-09		0.002575	4.29018e-09	0.002575	4.7441e-09	0.002575	4.48827e-09	0.002575	4.21501e-09	0.002575	4.23609e-09	0.002575	4.20944e-09		0.002575	1.5769e-08	0.002575	1.59074e-08
0.0026	2.38791e-10			0.0026	6.20985e-11			0.0026	3.03464e-10				0.0026	7.55479e-08	0.0026	7.53043e-08	0.0026	5.44633e-08		0.0026	1.26638e-08	0.0026	1.01577e-08	0.0026	5.88563e-09	0.0026	5.88564e-09	0.0026	5.16326e-09	0.0026	5.39309e-09		0.0026	3.29327e-09	0.0026	4.80893e-09	0.0026	4.55536e-09	0.0026	4.27935e-09	0.0026	4.30069e-09	0.0026	4.27368e-09		0.0026	1.60936e-08	0.0026	1.79297e-08
0.002625	2.56037e-10			0.002625	5.52622e-11			0.002625	3.15998e-10				0.002625	7.58799e-08	0.002625	7.60388e-08	0.002625	5.48538e-08		0.002625	1.35784e-08	0.002625	9.89486e-09	0.002625	5.92444e-09	0.002625	5.92445e-09	0.002625	5.19716e-09	0.002625	5.42845e-09		0.002625	2.93072e-09	0.002625	4.86012e-09	0.002625	4.61918e-09	0.002625	4.34207e-09	0.002625	4.36369e-09	0.002625	4.33633e-09		0.002625	1.67583e-08	0.002625	1.71742e-08
0.00265	2.39125e-10			0.00265	6.46631e-11			0.00265	3.28531e-10				0.00265	7.6627e-08	0.00265	7.6743e-08	0.00265	5.5658e-08		0.00265	1.26815e-08	0.00265	1.00116e-08	0.00265	6.01215e-09	0.00265	6.01216e-09	0.00265	5.27402e-09	0.00265	5.50871e-09		0.00265	3.42928e-09	0.00265	4.89588e-09	0.00265	4.67882e-09	0.00265	4.40248e-09	0.00265	4.42435e-09	0.00265	4.39666e-09		0.00265	1.7423e-08	0.00265	1.89336e-08
0.002675	2.01982e-10			0.002675	8.68769e-11			0.002675	3.31152e-10				0.002675	7.74068e-08	0.002675	7.74231e-08	0.002675	5.60668e-08		0.002675	1.07117e-08	0.002675	1.01544e-08	0.002675	6.10416e-09	0.002675	6.10417e-09	0.002675	5.35465e-09	0.002675	5.59291e-09		0.002675	4.60735e-09	0.002675	4.92251e-09	0.002675	4.73558e-09	0.002675	4.46108e-09	0.002675	4.4832e-09	0.002675	4.45518e-09		0.002675	1.7562e-08	0.002675	1.8118e-08
0.0027	1.68488e-10			0.0027	1.05673e-10			0.0027	3.23871e-10				0.0027	7.81807e-08	0.0027	7.77488e-08	0.0027	5.64941e-08		0.0027	8.9354e-09	0.0027	1.0288e-08	0.0027	6.19593e-09	0.0027	6.19594e-09	0.0027	5.43507e-09	0.0027	5.67688e-09		0.0027	5.60418e-09	0.0027	4.76018e-09	0.0027	4.73932e-09	0.0027	4.48909e-09	0.0027	4.51135e-09	0.0027	4.48314e-09		0.0027	1.71758e-08	0.0027	1.76075e-08
0.002725	1.57542e-10			0.002725	1.0938e-10			0.002725	3.18621e-10				0.002725	7.92781e-08	0.002725	7.84636e-08	0.002725	5.69176e-08		0.002725	8.35493e-09	0.002725	1.07016e-08	0.002725	6.32685e-09	0.002725	6.32686e-09	0.002725	5.54988e-09	0.002725	5.7968e-09		0.002725	5.80073e-09	0.002725	4.85287e-09	0.002725	4.80776e-09	0.002725	4.55111e-09	0.002725	4.57361e-09	0.002725	4.54508e-09		0.002725	1.68975e-08	0.002725	1.72099e-08
0.00275	1.70474e-10			0.00275	1.02258e-10			0.00275	3.1833e-10				0.00275	7.99769e-08	0.00275	7.95595e-08	0.00275	5.73319e-08		0.00275	9.04077e-09	0.00275	1.0744e-08	0.00275	6.41068e-09	0.00275	6.41069e-09	0.00275	5.62332e-09	0.00275	5.87348e-09		0.00275	5.42306e-09	0.00275	5.14837e-09	0.00275	4.93393e-09	0.00275	4.64689e-09	0.00275	4.66975e-09	0.00275	4.64075e-09		0.00275	1.6882e-08	0.00275	1.68687e-08
0.002775	1.94352e-10			0.002775	9.1151e-11			0.002775	3.20371e-10				0.002775	8.02982e-08	0.002775	8.0302e-08	0.002775	5.81556e-08		0.002775	1.03071e-08	0.002775	1.04556e-08	0.002775	6.44931e-09	0.002775	6.44932e-09	0.002775	5.65706e-09	0.002775	5.90866e-09		0.002775	4.83401e-09	0.002775	5.20163e-09	0.002775	5.00024e-09	0.002775	4.71207e-09	0.002775	4.73519e-09	0.002775	4.70584e-09		0.002775	1.69902e-08	0.002775	1.89794e-08
0.0028	2.13255e-10			0.0028	8.31768e-11			0.0028	3.22409e-10				0.0028	8.09873e-08	0.0028	8.10387e-08	0.0028	5.85655e-08		0.0028	1.13096e-08	0.0028	1.05171e-08	0.0028	6.53251e-09	0.0028	6.53252e-09	0.0028	5.72993e-09	0.0028	5.98475e-09		0.0028	4.41112e-09	0.0028	5.25268e-09	0.0028	5.06603e-09	0.0028	4.77702e-09	0.0028	4.8004e-09	0.0028	4.77071e-09		0.0028	1.70983e-08	0.0028	1.82834e-08
0.002825	2.12921e-10			0.002825	8.40304e-11			0.002825	3.2037e-10				0.002825	8.17076e-08	0.002825	8.17588e-08	0.002825	5.8983e-08		0.002825	1.12919e-08	0.002825	1.06074e-08	0.002825	6.61985e-09	0.002825	6.61986e-09	0.002825	5.80645e-09	0.002825	6.06464e-09		0.002825	4.45638e-09	0.002825	5.29591e-09	0.002825	5.1297e-09	0.002825	4.8408e-09	0.002825	4.86444e-09	0.002825	4.8344e-09		0.002825	1.69902e-08	0.002825	1.78056e-08
0.00285	1.92695e-10			0.00285	9.37156e-11			0.00285	3.14539e-10				0.00285	8.282e-08	0.00285	8.24624e-08	0.00285	5.98213e-08		0.00285	1.02192e-08	0.00285	1.10479e-08	0.00285	6.75551e-09	0.00285	6.75551e-09	0.00285	5.9254e-09	0.00285	6.18888e-09		0.00285	4.97002e-09	0.00285	5.33274e-09	0.00285	5.19141e-09	0.00285	4.90337e-09	0.00285	4.92726e-09	0.00285	4.8969e-09		0.00285	1.6681e-08	0.00285	1.99101e-08
0.002875	1.73794e-10			0.002875	1.05675e-10			0.002875	3.12212e-10				0.002875	8.32104e-08	0.002875	8.31617e-08	0.002875	6.02394e-08		0.002875	9.21683e-09	0.002875	1.08169e-08	0.002875	6.80331e-09	0.002875	6.80331e-09	0.002875	5.96718e-09	0.002875	6.23246e-09		0.002875	5.60426e-09	0.002875	5.3712e-09	0.002875	5.2532e-09	0.002875	4.96583e-09	0.002875	4.98997e-09	0.002875	4.95928e-09		0.002875	1.65575e-08	0.002875	1.91384e-08
0.0029	1.73792e-10			0.0029	1.08524e-10			0.0029	3.24746e-10				0.0029	8.39302e-08	0.0029	8.38781e-08	0.0029	6.06299e-08		0.0029	9.21669e-09	0.0029	1.09031e-08	0.0029	6.89176e-09	0.0029	6.89177e-09	0.0029	6.04466e-09	0.0029	6.31336e-09		0.0029	5.75534e-09	0.0029	5.42301e-09	0.0029	5.31839e-09	0.0029	5.0301e-09	0.0029	5.05449e-09	0.0029	5.02346e-09		0.0029	1.72222e-08	0.0029	1.83958e-08
0.002925	1.90375e-10			0.002925	1.02546e-10			0.002925	3.41935e-10				0.002925	8.4983e-08	0.002925	8.46111e-08	0.002925	6.14254e-08		0.002925	1.00961e-08	0.002925	1.12909e-08	0.002925	7.02186e-09	0.002925	7.02186e-09	0.002925	6.15872e-09	0.002925	6.43249e-09		0.002925	5.4383e-09	0.002925	5.48535e-09	0.002925	5.38659e-09	0.002925	5.09614e-09	0.002925	5.12078e-09	0.002925	5.08941e-09		0.002925	1.81339e-08	0.002925	2.02325e-08
0.00295	2.12925e-10			0.00295	9.94125e-11			0.00295	3.36982e-10				0.00295	8.56663e-08	0.00295	8.53387e-08	0.00295	6.18483e-08		0.00295	1.1292e-08	0.00295	1.13229e-08	0.00295	7.1067e-09	0.00295	7.10671e-09	0.00295	6.23303e-09	0.00295	6.51007e-09		0.00295	5.27214e-09	0.00295	5.54373e-09	0.00295	5.45407e-09	0.00295	5.16198e-09	0.00295	5.18688e-09	0.00295	5.15517e-09		0.00295	1.78712e-08	0.00295	1.94989e-08
0.002975	2.27849e-10			0.002975	1.01689e-10			0.002975	3.11335e-10				0.002975	8.6002e-08	0.002975	8.60561e-08	0.002975	6.23097e-08		0.002975	1.20835e-08	0.002975	1.10407e-08	0.002975	7.14849e-09	0.002975	7.14849e-09	0.002975	6.26951e-09	0.002975	6.54811e-09		0.002975	5.39287e-09	0.002975	5.59619e-09	0.002975	5.52017e-09	0.002975	5.22717e-09	0.002975	5.25232e-09	0.002975	5.22028e-09		0.002975	1.6511e-08	0.002975	1.91783e-08
0.003	2.31501e-10			0.003	1.03113e-10			0.003	2.92682e-10				0.003	8.67159e-08	0.003	8.64143e-08	0.003	6.27581e-08		0.003	1.22772e-08	0.003	1.11287e-08	0.003	7.23767e-09	0.003	7.23767e-09	0.003	6.34762e-09	0.003	6.62966e-09		0.003	5.46841e-09	0.003	5.44186e-09	0.003	5.529e-09	0.003	5.25967e-09	0.003	5.28496e-09	0.003	5.25272e-09		0.003	1.55218e-08	0.003	1.88749e-08
0.003025	2.35482e-10			0.003025	1.034e-10			0.003025	2.97051e-10				0.003025	8.77891e-08	0.003025	8.71355e-08	0.003025	6.35775e-08		0.003025	1.24883e-08	0.003025	1.15472e-08	0.003025	7.37246e-09	0.003025	7.37247e-09	0.003025	6.46579e-09	0.003025	6.75309e-09		0.003025	5.48361e-09	0.003025	5.53802e-09	0.003025	5.60141e-09	0.003025	5.32563e-09	0.003025	5.35116e-09	0.003025	5.3186e-09		0.003025	1.57535e-08	0.003025	2.08945e-08
0.00305	2.40452e-10			0.00305	1.07958e-10			0.00305	3.13371e-10				0.00305	8.85008e-08	0.00305	8.82096e-08	0.00305	6.39609e-08		0.00305	1.27519e-08	0.00305	1.16099e-08	0.00305	7.46229e-09	0.00305	7.46229e-09	0.00305	6.54446e-09	0.00305	6.83522e-09		0.00305	5.72531e-09	0.00305	5.83154e-09	0.00305	5.73007e-09	0.00305	5.4245e-09	0.00305	5.45038e-09	0.00305	5.41735e-09		0.00305	1.6619e-08	0.00305	1.98843e-08
0.003075	2.31165e-10			0.003075	1.13936e-10			0.003075	3.26784e-10				0.003075	8.92355e-08	0.003075	8.85592e-08	0.003075	6.43497e-08		0.003075	1.22594e-08	0.003075	1.16954e-08	0.003075	7.55541e-09	0.003075	7.55541e-09	0.003075	6.62602e-09	0.003075	6.92038e-09		0.003075	6.04235e-09	0.003075	5.65584e-09	0.003075	5.73576e-09	0.003075	5.45661e-09	0.003075	5.48262e-09	0.003075	5.44941e-09		0.003075	1.73303e-08	0.003075	1.9149e-08
0.0031	2.0729e-10			0.0031	1.13653e-10			0.0031	3.36402e-10				0.0031	8.99939e-08	0.0031	8.96424e-08	0.0031	6.47456e-08		0.0031	1.09932e-08	0.0031	1.18028e-08	0.0031	7.65192e-09	0.0031	7.65192e-09	0.0031	6.71056e-09	0.0031	7.00864e-09		0.0031	6.02736e-09	0.0031	5.95568e-09	0.0031	5.86675e-09	0.0031	5.55713e-09	0.0031	5.58349e-09	0.0031	5.54981e-09		0.0031	1.78404e-08	0.0031	1.86383e-08
0.003125	1.91706e-10			0.003125	1.11661e-10			0.003125	3.45733e-10				0.003125	9.07389e-08	0.003125	9.03678e-08	0.003125	6.55557e-08		0.003125	1.01667e-08	0.003125	1.18962e-08	0.003125	7.74712e-09	0.003125	7.74712e-09	0.003125	6.79395e-09	0.003125	7.0957e-09		0.003125	5.92174e-09	0.003125	5.99829e-09	0.003125	5.93374e-09	0.003125	5.62469e-09	0.003125	5.6513e-09	0.003125	5.61728e-09		0.003125	1.83353e-08	0.003125	2.07916e-08
0.00315	2.05304e-10			0.00315	1.14792e-10			0.00315	3.62351e-10				0.00315	9.14366e-08	0.00315	9.07228e-08	0.00315	6.59386e-08		0.00315	1.08879e-08	0.00315	1.19447e-08	0.00315	7.83664e-09	0.00315	7.83664e-09	0.00315	6.87234e-09	0.00315	7.17754e-09		0.00315	6.08778e-09	0.00315	5.82494e-09	0.00315	5.94052e-09	0.00315	5.65769e-09	0.00315	5.68443e-09	0.00315	5.65023e-09		0.00315	1.92166e-08	0.00315	1.98974e-08
0.003175	2.43771e-10			0.003175	1.18495e-10			0.003175	3.86249e-10				0.003175	9.17343e-08	0.003175	9.17985e-08	0.003175	6.63079e-08		0.003175	1.29279e-08	0.003175	1.16178e-08	0.003175	7.87491e-09	0.003175	7.8749e-09	0.003175	6.90569e-09	0.003175	7.21231e-09		0.003175	6.28413e-09	0.003175	6.12434e-09	0.003175	6.0719e-09	0.003175	5.75872e-09	0.003175	5.78581e-09	0.003175	5.75114e-09		0.003175	2.0484e-08	0.003175	1.91365e-08
0.0032	2.79919e-10			0.0032	1.1593e-10			0.0032	3.98198e-10				0.0032	9.23956e-08	0.0032	9.2525e-08	0.0032	6.66995e-08		0.0032	1.48449e-08	0.0032	1.16617e-08	0.0032	7.9602e-09	0.0032	7.9602e-09	0.0032	6.98037e-09	0.0032	7.29026e-09		0.0032	6.14813e-09	0.0032	6.16921e-09	0.0032	6.13998e-09	0.0032	5.82718e-09	0.0032	5.85452e-09	0.0032	5.81951e-09		0.0032	2.11177e-08	0.0032	1.86988e-08
0.003225	2.87878e-10			0.003225	1.08813e-10			0.003225	3.90042e-10				0.003225	9.31025e-08	0.003225	9.32601e-08	0.003225	6.75421e-08		0.003225	1.5267e-08	0.003225	1.17511e-08	0.003225	8.05173e-09	0.003225	8.05172e-09	0.003225	7.0605e-09	0.003225	7.37393e-09		0.003225	5.77066e-09	0.003225	6.22247e-09	0.003225	6.21015e-09	0.003225	5.89672e-09	0.003225	5.92431e-09	0.003225	5.88896e-09		0.003225	2.06851e-08	0.003225	2.11748e-08
0.00325	2.63338e-10			0.00325	1.05679e-10			0.00325	3.75758e-10				0.00325	9.38619e-08	0.00325	9.36268e-08	0.00325	6.79824e-08		0.00325	1.39656e-08	0.00325	1.189e-08	0.00325	8.15044e-09	0.00325	8.15044e-09	0.00325	7.14696e-09	0.00325	7.46419e-09		0.00325	5.60446e-09	0.00325	6.05557e-09	0.00325	6.21925e-09	0.00325	5.93136e-09	0.00325	5.95908e-09	0.00325	5.92355e-09		0.00325	1.99276e-08	0.00325	2.06509e-08
0.003275	2.2321e-10			0.003275	1.09381e-10			0.003275	3.63806e-10				0.003275	9.46466e-08	0.003275	9.47025e-08	0.003275	6.84183e-08		0.003275	1.18375e-08	0.003275	1.20492e-08	0.003275	8.25286e-09	0.003275	8.25285e-09	0.003275	7.23666e-09	0.003275	7.55785e-09		0.003275	5.80081e-09	0.003275	6.35997e-09	0.003275	6.35271e-09	0.003275	6.03398e-09	0.003275	6.06205e-09	0.003275	6.02605e-09		0.003275	1.92937e-08	0.003275	2.02387e-08
0.0033	1.95356e-10			0.0033	1.16502e-10			0.0033	3.56228e-10				0.0033	9.57713e-08	0.0033	9.54109e-08	0.0033	6.88461e-08		0.0033	1.03603e-08	0.0033	1.25306e-08	0.0033	8.40042e-09	0.0033	8.40041e-09	0.0033	7.36602e-09	0.0033	7.69294e-09		0.0033	6.17844e-09	0.0033	6.39468e-09	0.0033	6.4188e-09	0.0033	6.10177e-09	0.0033	6.13007e-09	0.0033	6.09374e-09		0.0033	1.88919e-08	0.0033	1.98891e-08
0.003325	2.04975e-10			0.003325	1.21342e-10			0.003325	3.54477e-10				0.003325	9.64755e-08	0.003325	9.61235e-08	0.003325	6.96768e-08		0.003325	1.08704e-08	0.003325	1.25803e-08	0.003325	8.49323e-09	0.003325	8.49322e-09	0.003325	7.44727e-09	0.003325	7.77777e-09		0.003325	6.43514e-09	0.003325	6.4373e-09	0.003325	6.48652e-09	0.003325	6.17021e-09	0.003325	6.19876e-09	0.003325	6.1621e-09		0.003325	1.8799e-08	0.003325	2.21774e-08
0.00335	2.45427e-10			0.00335	1.21915e-10			0.00335	3.60603e-10				0.00335	9.71298e-08	0.00335	9.68442e-08	0.00335	7.00792e-08		0.00335	1.30158e-08	0.00335	1.25838e-08	0.00335	8.57976e-09	0.00335	8.57976e-09	0.00335	7.52302e-09	0.00335	7.85684e-09		0.00335	6.46553e-09	0.00335	6.48847e-09	0.00335	6.55629e-09	0.00335	6.23969e-09	0.00335	6.26848e-09	0.00335	6.23149e-09		0.00335	1.91239e-08	0.00335	2.13025e-08
0.003375	2.80251e-10			0.003375	1.22198e-10			0.003375	3.84215e-10				0.003375	9.77932e-08	0.003375	9.75654e-08	0.003375	7.08628e-08		0.003375	1.48625e-08	0.003375	1.26015e-08	0.003375	8.66781e-09	0.003375	8.6678e-09	0.003375	7.60008e-09	0.003375	7.93728e-09		0.003375	6.48052e-09	0.003375	6.54196e-09	0.003375	6.62664e-09	0.003375	6.30948e-09	0.003375	6.33851e-09	0.003375	6.30119e-09		0.003375	2.03761e-08	0.003375	2.3064e-08
0.0034	2.85557e-10			0.0034	1.19633e-10			0.0034	4.19772e-10				0.0034	9.85044e-08	0.0034	9.82919e-08	0.0034	7.12105e-08		0.0034	1.5144e-08	0.0034	1.26702e-08	0.0034	8.76252e-09	0.0034	8.76251e-09	0.0034	7.683e-09	0.0034	8.02385e-09		0.0034	6.34452e-09	0.0034	6.60025e-09	0.0034	6.69832e-09	0.0034	6.38005e-09	0.0034	6.40932e-09	0.0034	6.37167e-09		0.0034	2.22618e-08	0.0034	2.17039e-08
0.003425	2.60684e-10			0.003425	1.15936e-10			0.003425	4.43384e-10				0.003425	9.92644e-08	0.003425	9.90206e-08	0.003425	7.15804e-08		0.003425	1.38249e-08	0.003425	1.27877e-08	0.003425	8.86412e-09	0.003425	8.86411e-09	0.003425	7.77197e-09	0.003425	8.11673e-09		0.003425	6.14841e-09	0.003425	6.66046e-09	0.003425	6.77068e-09	0.003425	6.45109e-09	0.003425	6.4806e-09	0.003425	6.44262e-09		0.003425	2.3514e-08	0.003425	2.08031e-08
0.00345	2.21553e-10			0.00345	1.22485e-10			0.00345	4.44552e-10				0.00345	1.00047e-07	0.00345	9.973e-08	0.00345	7.19919e-08		0.00345	1.17496e-08	0.00345	1.29258e-08	0.00345	8.96921e-09	0.00345	8.9692e-09	0.00345	7.86399e-09	0.00345	8.21281e-09		0.00345	6.49576e-09	0.00345	6.70903e-09	0.00345	6.84e-09	0.00345	6.52051e-09	0.00345	6.55024e-09	0.00345	6.51194e-09		0.00345	2.35759e-08	0.00345	2.03871e-08
0.003475	1.9635e-10			0.003475	1.35299e-10			0.003475	4.31145e-10				0.003475	1.00808e-07	0.003475	1.00067e-07	0.003475	7.24306e-08		0.003475	1.0413e-08	0.003475	1.30382e-08	0.003475	9.07167e-09	0.003475	9.07166e-09	0.003475	7.95371e-09	0.003475	8.30647e-09		0.003475	7.17531e-09	0.003475	6.52813e-09	0.003475	6.84553e-09	0.003475	6.55338e-09	0.003475	6.58322e-09	0.003475	6.54476e-09		0.003475	2.28649e-08	0.003475	2.02582e-08
0.0035	2.07296e-10			0.0035	1.41568e-10			0.0035	4.18613e-10				0.0035	1.0151e-07	0.0035	1.01138e-07	0.0035	7.32813e-08		0.0035	1.09935e-08	0.0035	1.30908e-08	0.0035	9.16659e-09	0.0035	9.16658e-09	0.0035	8.0368e-09	0.0035	8.3932e-09		0.0035	7.50775e-09	0.0035	6.85122e-09	0.0035	6.98407e-09	0.0035	6.65897e-09	0.0035	6.68915e-09	0.0035	6.65023e-09		0.0035	2.22003e-08	0.0035	2.28435e-08
0.003525	2.49077e-10			0.003525	1.41853e-10			0.003525	4.12194e-10				0.003525	1.02162e-07	0.003525	1.01498e-07	0.003525	7.3707e-08		0.003525	1.32093e-08	0.003525	1.30959e-08	0.003525	9.25506e-09	0.003525	9.25505e-09	0.003525	8.11421e-09	0.003525	8.47401e-09		0.003525	7.52291e-09	0.003525	6.67827e-09	0.003525	6.993e-09	0.003525	6.6944e-09	0.003525	6.7247e-09	0.003525	6.68561e-09		0.003525	2.18599e-08	0.003525	2.21542e-08
0.00355	2.86218e-10			0.00355	1.40143e-10			0.00355	3.99659e-10				0.00355	1.02822e-07	0.00355	1.02584e-07	0.00355	7.4144e-08		0.00355	1.5179e-08	0.00355	1.31137e-08	0.00355	9.34483e-09	0.00355	9.34482e-09	0.00355	8.19277e-09	0.00355	8.55602e-09		0.00355	7.43221e-09	0.00355	7.00596e-09	0.00355	7.13421e-09	0.00355	6.80224e-09	0.00355	6.83287e-09	0.00355	6.79331e-09		0.00355	2.11951e-08	0.00355	2.17133e-08
0.003575	2.88874e-10			0.003575	1.35301e-10			0.003575	3.80424e-10				0.003575	1.03537e-07	0.003575	1.03315e-07	0.003575	7.45935e-08		0.003575	1.53198e-08	0.003575	1.31916e-08	0.003575	9.44253e-09	0.003575	9.44252e-09	0.003575	8.27829e-09	0.003575	8.64529e-09		0.003575	7.17543e-09	0.003575	7.05832e-09	0.003575	7.20713e-09	0.003575	6.87502e-09	0.003575	6.90589e-09	0.003575	6.866e-09		0.003575	2.01751e-08	0.003575	2.1474e-08
0.0036	2.59359e-10			0.0036	1.30176e-10			0.0036	3.74014e-10				0.0036	1.04665e-07	0.0036	1.04046e-07	0.0036	7.54329e-08		0.0036	1.37546e-08	0.0036	1.36843e-08	0.0036	9.5972e-09	0.0036	9.59718e-09	0.0036	8.41385e-09	0.0036	8.78686e-09		0.0036	6.90362e-09	0.0036	7.11329e-09	0.0036	7.28067e-09	0.0036	6.94811e-09	0.0036	6.97921e-09	0.0036	6.939e-09		0.0036	1.98351e-08	0.0036	2.38678e-08
0.003625	2.20558e-10			0.003625	1.30745e-10			0.003625	3.9121e-10				0.003625	1.05087e-07	0.003625	1.05128e-07	0.003625	7.58147e-08		0.003625	1.16969e-08	0.003625	1.34391e-08	0.003625	9.65535e-09	0.003625	9.65534e-09	0.003625	8.46463e-09	0.003625	8.83982e-09		0.003625	6.93381e-09	0.003625	7.39304e-09	0.003625	7.41652e-09	0.003625	7.05684e-09	0.003625	7.08829e-09	0.003625	7.0476e-09		0.003625	2.0747e-08	0.003625	2.27745e-08
0.00365	2.0199e-10			0.00365	1.37581e-10			0.00365	4.1569e-10				0.00365	1.05837e-07	0.00365	1.05476e-07	0.00365	7.61829e-08		0.00365	1.07121e-08	0.00365	1.35468e-08	0.00365	9.75886e-09	0.00365	9.75885e-09	0.00365	8.55524e-09	0.00365	8.93441e-09		0.00365	7.29632e-09	0.00365	7.16355e-09	0.00365	7.41759e-09	0.00365	7.09171e-09	0.00365	7.12327e-09	0.00365	7.08241e-09		0.00365	2.20453e-08	0.00365	2.18528e-08
0.003675	2.21887e-10			0.003675	1.4527e-10			0.003675	4.29105e-10				0.003675	1.06885e-07	0.003675	1.06183e-07	0.003675	7.69855e-08		0.003675	1.17673e-08	0.003675	1.39559e-08	0.003675	9.90411e-09	0.003675	9.9041e-09	0.003675	8.68252e-09	0.003675	9.06732e-09		0.003675	7.7041e-09	0.003675	7.22104e-09	0.003675	7.48983e-09	0.003675	7.16312e-09	0.003675	7.1949e-09	0.003675	7.15373e-09		0.003675	2.27567e-08	0.003675	2.40294e-08
0.0037	2.64996e-10			0.0037	1.48119e-10			0.0037	4.36684e-10				0.0037	1.07535e-07	0.0037	1.06899e-07	0.0037	7.73851e-08		0.0037	1.40535e-08	0.0037	1.39384e-08	0.0037	9.99458e-09	0.0037	9.99457e-09	0.0037	8.76167e-09	0.0037	9.14994e-09		0.0037	7.85519e-09	0.0037	7.28514e-09	0.0037	7.56399e-09	0.0037	7.23569e-09	0.0037	7.2677e-09	0.0037	7.22621e-09		0.0037	2.31587e-08	0.0037	2.30968e-08
0.003725	2.95838e-10			0.003725	1.45556e-10			0.003725	4.38719e-10				0.003725	1.08204e-07	0.003725	1.07626e-07	0.003725	7.77951e-08		0.003725	1.56892e-08	0.003725	1.39482e-08	0.003725	1.00881e-08	0.003725	1.00881e-08	0.003725	8.8435e-09	0.003725	9.23535e-09		0.003725	7.71926e-09	0.003725	7.35532e-09	0.003725	7.64013e-09	0.003725	7.30955e-09	0.003725	7.34178e-09	0.003725	7.29997e-09		0.003725	2.32666e-08	0.003725	2.24594e-08
0.00375	2.96173e-10			0.00375	1.40144e-10			0.00375	4.25022e-10				0.00375	1.08924e-07	0.00375	1.08358e-07	0.00375	7.8648e-08		0.00375	1.57069e-08	0.00375	1.40137e-08	0.00375	1.01888e-08	0.00375	1.01888e-08	0.00375	8.93166e-09	0.00375	9.32738e-09		0.00375	7.43225e-09	0.00375	7.4274e-09	0.00375	7.71725e-09	0.00375	7.3842e-09	0.00375	7.41665e-09	0.00375	7.37453e-09		0.00375	2.25402e-08	0.00375	2.49493e-08
0.003775	2.76609e-10			0.003775	1.36158e-10			0.003775	4.06954e-10				0.003775	1.09675e-07	0.003775	1.09087e-07	0.003775	7.90953e-08		0.003775	1.46694e-08	0.003775	1.41137e-08	0.003775	1.02944e-08	0.003775	1.02944e-08	0.003775	9.0241e-09	0.003775	9.42388e-09		0.003775	7.22086e-09	0.003775	7.49593e-09	0.003775	7.79388e-09	0.003775	7.45883e-09	0.003775	7.49151e-09	0.003775	7.44906e-09		0.003775	2.1582e-08	0.003775	2.42182e-08
0.0038	2.55382e-10			0.0038	1.36726e-10			0.0038	3.98495e-10				0.0038	1.10429e-07	0.0038	1.09808e-07	0.0038	7.95248e-08		0.0038	1.35437e-08	0.0038	1.42157e-08	0.0038	1.04008e-08	0.0038	1.04008e-08	0.0038	9.11719e-09	0.0038	9.52105e-09		0.0038	7.25098e-09	0.0038	7.55786e-09	0.0038	7.86906e-09	0.0038	7.53283e-09	0.0038	7.56572e-09	0.0038	7.52296e-09		0.0038	2.11334e-08	0.0038	2.35521e-08
0.003825	2.43776e-10			0.003825	1.41e-10			0.003825	3.9354e-10				0.003825	1.11168e-07	0.003825	1.10521e-07	0.003825	7.99477e-08		0.003825	1.29282e-08	0.003825	1.43006e-08	0.003825	1.05053e-08	0.003825	1.05053e-08	0.003825	9.20865e-09	0.003825	9.61652e-09		0.003825	7.47764e-09	0.003825	7.61551e-09	0.003825	7.94323e-09	0.003825	7.60635e-09	0.003825	7.63946e-09	0.003825	7.59639e-09		0.003825	2.08706e-08	0.003825	2.30119e-08
0.00385	2.5406e-10			0.00385	1.50685e-10			0.00385	3.92669e-10				0.00385	1.11871e-07	0.00385	1.11586e-07	0.00385	8.07768e-08		0.00385	1.34736e-08	0.00385	1.43488e-08	0.00385	1.06051e-08	0.00385	1.06051e-08	0.00385	9.29599e-09	0.00385	9.70769e-09		0.00385	7.99127e-09	0.00385	7.90442e-09	0.00385	8.0816e-09	0.00385	7.71661e-09	0.00385	7.75005e-09	0.00385	7.70652e-09		0.00385	2.08244e-08	0.00385	2.53691e-08
0.003875	2.85561e-10			0.003875	1.66065e-10			0.003875	4.05785e-10				0.003875	1.1254e-07	0.003875	1.12279e-07	0.003875	8.11662e-08		0.003875	1.51441e-08	0.003875	1.43636e-08	0.003875	1.07003e-08	0.003875	1.07003e-08	0.003875	9.3793e-09	0.003875	9.79464e-09		0.003875	8.80691e-09	0.003875	7.90628e-09	0.003875	8.14708e-09	0.003875	7.78854e-09	0.003875	7.8222e-09	0.003875	7.77835e-09		0.003875	2.152e-08	0.003875	2.42637e-08
0.0039	3.11095e-10			0.0039	1.76315e-10			0.0039	4.32896e-10				0.0039	1.13218e-07	0.0039	1.1262e-07	0.0039	8.19433e-08		0.0039	1.64983e-08	0.0039	1.43933e-08	0.0039	1.07972e-08	0.0039	1.07972e-08	0.0039	9.46407e-09	0.0039	9.88312e-09		0.0039	9.35054e-09	0.0039	7.68928e-09	0.0039	8.1501e-09	0.0039	7.82391e-09	0.0039	7.85765e-09	0.0039	7.81366e-09		0.0039	2.29578e-08	0.0039	2.60726e-08
0.003925	3.08112e-10			0.003925	1.69766e-10			0.003925	4.67875e-10				0.003925	1.13943e-07	0.003925	1.13354e-07	0.003925	8.18783e-08		0.003925	1.63401e-08	0.003925	1.44751e-08	0.003925	1.09011e-08	0.003925	1.0901e-08	0.003925	9.5549e-09	0.003925	9.97794e-09		0.003925	9.00318e-09	0.003925	7.78605e-09	0.003925	8.23212e-09	0.003925	7.90049e-09	0.003925	7.93445e-09	0.003925	7.89015e-09		0.003925	2.48128e-08	0.003925	2.17591e-08
0.00395	2.78595e-10			0.00395	1.52679e-10			0.00395	4.93813e-10				0.00395	1.1471e-07	0.00395	1.14108e-07	0.00395	8.22439e-08		0.00395	1.47748e-08	0.00395	1.46024e-08	0.00395	1.10114e-08	0.00395	1.10113e-08	0.00395	9.65146e-09	0.00395	1.00787e-08		0.00395	8.09705e-09	0.00395	7.88894e-09	0.00395	8.3171e-09	0.00395	7.9794e-09	0.00395	8.01358e-09	0.00395	7.96896e-09		0.00395	2.61884e-08	0.00395	2.1345e-08
0.003975	2.48424e-10			0.003975	1.42426e-10			0.003975	4.93526e-10				0.003975	1.15479e-07	0.003975	1.14849e-07	0.003975	8.30719e-08		0.003975	1.31747e-08	0.003975	1.47281e-08	0.003975	1.11222e-08	0.003975	1.11222e-08	0.003975	9.74847e-09	0.003975	1.018e-08		0.003975	7.55326e-09	0.003975	7.97545e-09	0.003975	8.39894e-09	0.003975	8.05722e-09	0.003975	8.09161e-09	0.003975	8.04668e-09		0.003975	2.61732e-08	0.003975	2.42225e-08
0.004	2.52735e-10			0.004	1.46697e-10			0.004	4.78081e-10				0.004	1.16191e-07	0.004	1.15563e-07	0.004	8.35143e-08		0.004	1.34033e-08	0.004	1.47921e-08	0.004	1.12253e-08	0.004	1.12253e-08	0.004	9.8387e-09	0.004	1.02742e-08		0.004	7.77981e-09	0.004	8.03929e-09	0.004	8.47539e-09	0.004	8.1324e-09	0.004	8.167e-09	0.004	8.12177e-09		0.004	2.53541e-08	0.004	2.38542e-08
0.004025	2.87549e-10			0.004025	1.62363e-10			0.004025	4.61459e-10				0.004025	1.16855e-07	0.004025	1.16255e-07	0.004025	8.39589e-08		0.004025	1.52496e-08	0.004025	1.4805e-08	0.004025	1.13216e-08	0.004025	1.13216e-08	0.004025	9.9229e-09	0.004025	1.03621e-08		0.004025	8.6106e-09	0.004025	8.08881e-09	0.004025	8.54807e-09	0.004025	8.20555e-09	0.004025	8.24035e-09	0.004025	8.19482e-09		0.004025	2.44726e-08	0.004025	2.36061e-08
0.00405	3.12422e-10			0.00405	1.8059e-10			0.00405	4.39307e-10				0.00405	1.17534e-07	0.00405	1.17304e-07	0.00405	8.44138e-08		0.00405	1.65687e-08	0.00405	1.48399e-08	0.00405	1.14205e-08	0.00405	1.14205e-08	0.00405	1.00094e-08	0.00405	1.04523e-08		0.00405	9.57724e-09	0.00405	8.38061e-09	0.00405	8.68776e-09	0.00405	8.31692e-09	0.00405	8.35203e-09	0.00405	8.30606e-09		0.00405	2.32978e-08	0.00405	2.35079e-08
0.004075	3.10437e-10			0.004075	1.88279e-10			0.004075	4.18031e-10				0.004075	1.18257e-07	0.004075	1.18011e-07	0.004075	8.52808e-08		0.004075	1.64634e-08	0.004075	1.49246e-08	0.004075	1.1526e-08	0.004075	1.1526e-08	0.004075	1.01017e-08	0.004075	1.05487e-08		0.004075	9.98502e-09	0.004075	8.39912e-09	0.004075	8.75844e-09	0.004075	8.3922e-09	0.004075	8.42752e-09	0.004075	8.38124e-09		0.004075	2.21694e-08	0.004075	2.63293e-08
0.0041	2.95845e-10			0.0041	1.80022e-10			0.0041	4.08116e-10				0.0041	1.19001e-07	0.0041	1.18748e-07	0.0041	8.5713e-08		0.0041	1.56896e-08	0.0041	1.50312e-08	0.0041	1.16349e-08	0.0041	1.16348e-08	0.0041	1.0197e-08	0.0041	1.06481e-08		0.0041	9.54709e-09	0.0041	8.44784e-09	0.0041	8.83621e-09	0.0041	8.47092e-09	0.0041	8.50646e-09	0.0041	8.45986e-09		0.0041	2.16436e-08	0.0041	2.55411e-08
0.004125	2.83575e-10			0.004125	1.62647e-10			0.004125	4.1366e-10				0.004125	1.1974e-07	0.004125	1.19141e-07	0.004125	8.61164e-08		0.004125	1.50388e-08	0.004125	1.51325e-08	0.004125	1.17435e-08	0.004125	1.17435e-08	0.004125	1.0292e-08	0.004125	1.07473e-08		0.004125	8.62564e-09	0.004125	8.26707e-09	0.004125	8.84996e-09	0.004125	8.51286e-09	0.004125	8.54848e-09	0.004125	8.50173e-09		0.004125	2.19377e-08	0.004125	2.47487e-08
0.00415	2.8424e-10			0.00415	1.48123e-10			0.00415	4.4135e-10				0.00415	1.20459e-07	0.00415	1.20251e-07	0.00415	8.68924e-08		0.00415	1.50741e-08	0.00415	1.521e-08	0.00415	1.18494e-08	0.00415	1.18493e-08	0.00415	1.03846e-08	0.00415	1.0844e-08		0.00415	7.85543e-09	0.00415	8.62147e-09	0.00415	9.00514e-09	0.00415	8.63222e-09	0.00415	8.66818e-09	0.00415	8.62096e-09		0.00415	2.34061e-08	0.00415	2.67752e-08
0.004175	2.9551e-10			0.004175	1.48408e-10			0.004175	4.80408e-10				0.004175	1.21161e-07	0.004175	1.20612e-07	0.004175	8.72336e-08		0.004175	1.56718e-08	0.004175	1.52696e-08	0.004175	1.1953e-08	0.004175	1.1953e-08	0.004175	1.04753e-08	0.004175	1.09386e-08		0.004175	7.8705e-09	0.004175	8.40848e-09	0.004175	9.01161e-09	0.004175	8.67084e-09	0.004175	8.70688e-09	0.004175	8.65951e-09		0.004175	2.54775e-08	0.004175	2.53316e-08
0.0042	2.96835e-10			0.0042	1.61221e-10			0.0042	5.07225e-10				0.0042	1.21878e-07	0.0042	1.21309e-07	0.0042	8.75975e-08		0.0042	1.57421e-08	0.0042	1.53483e-08	0.0042	1.20594e-08	0.0042	1.20593e-08	0.0042	1.05683e-08	0.0042	1.10357e-08		0.0042	8.55006e-09	0.0042	8.48035e-09	0.0042	9.08911e-09	0.0042	8.74614e-09	0.0042	8.78237e-09	0.0042	8.73472e-09		0.0042	2.68997e-08	0.0042	2.43852e-08
0.004225	2.8457e-10			0.004225	1.7347e-10			0.004225	5.08391e-10				0.004225	1.22618e-07	0.004225	1.22369e-07	0.004225	8.80091e-08		0.004225	1.50916e-08	0.004225	1.54515e-08	0.004225	1.21693e-08	0.004225	1.21693e-08	0.004225	1.06645e-08	0.004225	1.11361e-08		0.004225	9.19966e-09	0.004225	8.79906e-09	0.004225	9.23555e-09	0.004225	8.86112e-09	0.004225	8.89765e-09	0.004225	8.84956e-09		0.004225	2.69615e-08	0.004225	2.40044e-08
0.00425	2.78933e-10			0.00425	1.78882e-10			0.00425	4.88574e-10				0.00425	1.22987e-07	0.00425	1.2272e-07	0.00425	8.88734e-08		0.00425	1.47926e-08	0.00425	1.51485e-08	0.00425	1.22242e-08	0.00425	1.22242e-08	0.00425	1.07123e-08	0.00425	1.1186e-08		0.00425	9.48662e-09	0.00425	8.58075e-09	0.00425	9.24064e-09	0.00425	8.89902e-09	0.00425	8.93563e-09	0.00425	8.8874e-09		0.00425	2.59105e-08	0.00425	2.69513e-08
0.004275	2.91536e-10			0.004275	1.75463e-10			0.004275	4.62336e-10				0.004275	1.24046e-07	0.004275	1.23809e-07	0.004275	8.93359e-08		0.004275	1.5461e-08	0.004275	1.56274e-08	0.004275	1.23825e-08	0.004275	1.23825e-08	0.004275	1.0851e-08	0.004275	1.13308e-08		0.004275	9.30535e-09	0.004275	8.92741e-09	0.004275	9.39429e-09	0.004275	9.01788e-09	0.004275	9.0548e-09	0.004275	9.00612e-09		0.004275	2.45191e-08	0.004275	2.64336e-08
0.0043	3.19394e-10			0.0043	1.66921e-10			0.0043	4.39894e-10				0.0043	1.24721e-07	0.0043	1.24546e-07	0.0043	8.97913e-08		0.0043	1.69384e-08	0.0043	1.56577e-08	0.0043	1.24837e-08	0.0043	1.24836e-08	0.0043	1.09394e-08	0.0043	1.14231e-08		0.0043	8.85234e-09	0.0043	8.97672e-09	0.0043	9.4739e-09	0.0043	9.09856e-09	0.0043	9.13569e-09	0.0043	9.0867e-09		0.0043	2.33289e-08	0.0043	2.60052e-08
0.004325	3.51231e-10			0.004325	1.62363e-10			0.004325	4.2969e-10				0.004325	1.25389e-07	0.004325	1.24916e-07	0.004325	9.0224e-08		0.004325	1.86269e-08	0.004325	1.56845e-08	0.004325	1.25841e-08	0.004325	1.25841e-08	0.004325	1.10273e-08	0.004325	1.15147e-08		0.004325	8.6106e-09	0.004325	8.77407e-09	0.004325	9.48321e-09	0.004325	9.13886e-09	0.004325	9.17606e-09	0.004325	9.12693e-09		0.004325	2.27877e-08	0.004325	2.55332e-08
0.00435	3.63828e-10			0.00435	1.60651e-10			0.00435	4.34937e-10				0.00435	1.26088e-07	0.00435	1.25641e-07	0.00435	9.10417e-08		0.00435	1.92949e-08	0.00435	1.57496e-08	0.00435	1.26896e-08	0.00435	1.26895e-08	0.00435	1.11195e-08	0.00435	1.1611e-08		0.00435	8.51982e-09	0.00435	8.871e-09	0.00435	9.56794e-09	0.00435	9.2185e-09	0.00435	9.25588e-09	0.00435	9.20647e-09		0.00435	2.3066e-08	0.00435	2.79628e-08
0.004375	3.39289e-10			0.004375	1.56381e-10			0.004375	4.5476e-10				0.004375	1.26848e-07	0.004375	1.2637e-07	0.004375	9.18324e-08		0.004375	1.79935e-08	0.004375	1.58825e-08	0.004375	1.28044e-08	0.004375	1.28043e-08	0.004375	1.12199e-08	0.004375	1.17158e-08		0.004375	8.29336e-09	0.004375	8.96467e-09	0.004375	9.65295e-09	0.004375	9.2989e-09	0.004375	9.33646e-09	0.004375	9.28677e-09		0.004375	2.41173e-08	0.004375	2.97153e-08
0.0044	2.95186e-10			0.0044	1.57238e-10			0.0044	4.83907e-10				0.0044	1.27639e-07	0.0044	1.27091e-07	0.0044	9.2192e-08		0.0044	1.56546e-08	0.0044	1.60476e-08	0.0044	1.29243e-08	0.0044	1.29243e-08	0.0044	1.13249e-08	0.0044	1.18254e-08		0.0044	8.33883e-09	0.0044	9.04585e-09	0.0044	9.73557e-09	0.0044	9.37846e-09	0.0044	9.41621e-09	0.0044	9.36624e-09		0.0044	2.56631e-08	0.0044	2.80016e-08
0.004425	2.61685e-10			0.004425	1.70338e-10			0.004425	5.10143e-10				0.004425	1.28053e-07	0.004425	1.27788e-07	0.004425	9.2557e-08		0.004425	1.38779e-08	0.004425	1.5787e-08	0.004425	1.29873e-08	0.004425	1.29872e-08	0.004425	1.13797e-08	0.004425	1.18825e-08		0.004425	9.03354e-09	0.004425	9.10775e-09	0.004425	9.81351e-09	0.004425	9.4557e-09	0.004425	9.49362e-09	0.004425	9.44338e-09		0.004425	2.70544e-08	0.004425	2.67246e-08
0.00445	2.53066e-10			0.00445	1.84577e-10			0.00445	5.22092e-10				0.00445	1.29146e-07	0.00445	1.28483e-07	0.00445	9.29485e-08		0.00445	1.34209e-08	0.00445	1.6309e-08	0.00445	1.3154e-08	0.00445	1.3154e-08	0.00445	1.15258e-08	0.00445	1.2035e-08		0.00445	9.78867e-09	0.00445	9.16876e-09	0.00445	9.89131e-09	0.00445	9.53291e-09	0.00445	9.57099e-09	0.00445	9.52049e-09		0.00445	2.76881e-08	0.00445	2.59422e-08
0.004475	2.7794e-10			0.004475	1.88282e-10			0.004475	5.13932e-10				0.004475	1.29826e-07	0.004475	1.29198e-07	0.004475	9.37911e-08		0.004475	1.474e-08	0.004475	1.63378e-08	0.004475	1.32579e-08	0.004475	1.32579e-08	0.004475	1.16167e-08	0.004475	1.21299e-08		0.004475	9.98518e-09	0.004475	9.2445e-09	0.004475	9.97326e-09	0.004475	9.61253e-09	0.004475	9.65079e-09	0.004475	9.60001e-09		0.004475	2.72554e-08	0.004475	2.86515e-08
0.0045	3.19386e-10			0.0045	1.86005e-10			0.0045	4.91488e-10				0.0045	1.30479e-07	0.0045	1.29924e-07	0.0045	9.42466e-08		0.0045	1.6938e-08	0.0045	1.63404e-08	0.0045	1.3358e-08	0.0045	1.3358e-08	0.0045	1.17041e-08	0.0045	1.22212e-08		0.0045	9.86441e-09	0.0045	9.32618e-09	0.0045	1.00574e-08	0.0045	9.69364e-09	0.0045	9.73207e-09	0.0045	9.68102e-09		0.0045	2.60651e-08	0.0045	2.79763e-08
0.004525	3.40615e-10			0.004525	1.8401e-10			0.004525	4.67586e-10				0.004525	1.30804e-07	0.004525	1.30649e-07	0.004525	9.51184e-08		0.004525	1.80639e-08	0.004525	1.59799e-08	0.004525	1.3408e-08	0.004525	1.3408e-08	0.004525	1.17476e-08	0.004525	1.22665e-08		0.004525	9.7586e-09	0.004525	9.40447e-09	0.004525	1.01412e-08	0.004525	9.77491e-09	0.004525	9.81352e-09	0.004525	9.76219e-09		0.004525	2.47975e-08	0.004525	3.05421e-08
0.00455	3.33985e-10			0.00455	1.80022e-10			0.00455	4.55637e-10				0.00455	1.31895e-07	0.00455	1.31378e-07	0.00455	9.55544e-08		0.00455	1.77122e-08	0.00455	1.6513e-08	0.00455	1.35761e-08	0.00455	1.3576e-08	0.00455	1.18948e-08	0.00455	1.24201e-08		0.00455	9.54709e-09	0.00455	9.48317e-09	0.00455	1.02256e-08	0.00455	9.85684e-09	0.00455	9.89562e-09	0.00455	9.84401e-09		0.00455	2.41638e-08	0.00455	2.93775e-08
0.004575	3.15745e-10			0.004575	1.75182e-10			0.004575	4.63797e-10				0.004575	1.32644e-07	0.004575	1.32109e-07	0.004575	9.59529e-08		0.004575	1.67449e-08	0.004575	1.66299e-08	0.004575	1.36919e-08	0.004575	1.36918e-08	0.004575	1.19961e-08	0.004575	1.25259e-08		0.004575	9.29043e-09	0.004575	9.5608e-09	0.004575	1.03103e-08	0.004575	9.93916e-09	0.004575	9.97812e-09	0.004575	9.92623e-09		0.004575	2.45965e-08	0.004575	2.82177e-08
0.0046	3.01818e-10			0.0046	1.76606e-10			0.0046	4.85366e-10				0.0046	1.33386e-07	0.0046	1.32828e-07	0.0046	9.63266e-08		0.0046	1.60063e-08	0.0046	1.67369e-08	0.0046	1.3807e-08	0.0046	1.38069e-08	0.0046	1.20967e-08	0.0046	1.26309e-08		0.0046	9.36594e-09	0.0046	9.62811e-09	0.0046	1.03926e-08	0.0046	1.00204e-08	0.0046	1.00595e-08	0.0046	1.00074e-08		0.0046	2.57404e-08	0.0046	2.71507e-08
0.004625	3.0414e-10			0.004625	1.823e-10			0.004625	5.06645e-10				0.004625	1.34102e-07	0.004625	1.339e-07	0.004625	9.67008e-08		0.004625	1.61294e-08	0.004625	1.68126e-08	0.004625	1.39183e-08	0.004625	1.39182e-08	0.004625	1.21941e-08	0.004625	1.27325e-08		0.004625	9.6679e-09	0.004625	9.94926e-09	0.004625	1.05455e-08	0.004625	1.01421e-08	0.004625	1.01815e-08	0.004625	1.01289e-08		0.004625	2.68689e-08	0.004625	2.63431e-08
0.00465	3.20056e-10			0.00465	1.8572e-10			0.00465	5.2268e-10				0.00465	1.34796e-07	0.00465	1.34255e-07	0.00465	9.70848e-08		0.00465	1.69735e-08	0.00465	1.68639e-08	0.00465	1.40265e-08	0.00465	1.40264e-08	0.00465	1.22886e-08	0.00465	1.28312e-08		0.00465	9.8493e-09	0.00465	9.70532e-09	0.00465	1.05492e-08	0.00465	1.01821e-08	0.00465	1.02216e-08	0.00465	1.01689e-08		0.00465	2.77193e-08	0.00465	2.58063e-08
0.004675	3.30997e-10			0.004675	1.87143e-10			0.004675	5.38423e-10				0.004675	1.35498e-07	0.004675	1.34974e-07	0.004675	9.7883e-08		0.004675	1.75538e-08	0.004675	1.69269e-08	0.004675	1.41362e-08	0.004675	1.41361e-08	0.004675	1.23846e-08	0.004675	1.29313e-08		0.004675	9.92476e-09	0.004675	9.7856e-09	0.004675	1.06338e-08	0.004675	1.0264e-08	0.004675	1.03036e-08	0.004675	1.02507e-08		0.004675	2.85542e-08	0.004675	2.85032e-08
0.0047	3.25362e-10			0.0047	1.85149e-10			0.0047	5.48036e-10				0.0047	1.36227e-07	0.0047	1.35699e-07	0.0047	9.82789e-08		0.0047	1.72549e-08	0.0047	1.70222e-08	0.0047	1.42504e-08	0.0047	1.42503e-08	0.0047	1.24844e-08	0.0047	1.30355e-08		0.0047	9.81898e-09	0.0047	9.86789e-09	0.0047	1.07195e-08	0.0047	1.03468e-08	0.0047	1.03866e-08	0.0047	1.03334e-08		0.0047	2.9064e-08	0.0047	2.76401e-08
0.004725	3.15749e-10			0.004725	1.82874e-10			0.004725	5.43379e-10				0.004725	1.36962e-07	0.004725	1.36425e-07	0.004725	9.9115e-08		0.004725	1.67451e-08	0.004725	1.71243e-08	0.004725	1.43659e-08	0.004725	1.43658e-08	0.004725	1.25854e-08	0.004725	1.3141e-08		0.004725	9.69838e-09	0.004725	9.94767e-09	0.004725	1.08051e-08	0.004725	1.043e-08	0.004725	1.04699e-08	0.004725	1.04164e-08		0.004725	2.8817e-08	0.004725	3.02982e-08
0.00475	3.2371e-10			0.00475	1.87998e-10			0.00475	5.38132e-10				0.00475	1.37669e-07	0.00475	1.37137e-07	0.00475	9.95385e-08		0.00475	1.71673e-08	0.00475	1.71926e-08	0.00475	1.44773e-08	0.00475	1.44772e-08	0.00475	1.26828e-08	0.00475	1.32425e-08		0.00475	9.97011e-09	0.00475	1.00151e-08	0.00475	1.08879e-08	0.00475	1.05117e-08	0.00475	1.05518e-08	0.00475	1.0498e-08		0.00475	2.85388e-08	0.00475	2.93116e-08
0.004775	3.48246e-10			0.004775	1.93693e-10			0.004775	5.34044e-10				0.004775	1.38349e-07	0.004775	1.37848e-07	0.004775	9.99598e-08		0.004775	1.84685e-08	0.004775	1.72312e-08	0.004775	1.45847e-08	0.004775	1.45846e-08	0.004775	1.27767e-08	0.004775	1.33405e-08		0.004775	1.02721e-08	0.004775	1.00818e-08	0.004775	1.09706e-08	0.004775	1.05935e-08	0.004775	1.06338e-08	0.004775	1.05798e-08		0.004775	2.83219e-08	0.004775	2.855e-08
0.0048	3.58522e-10			0.0048	1.92556e-10			0.0048	5.221e-10				0.0048	1.39053e-07	0.0048	1.38933e-07	0.0048	1.00396e-07		0.0048	1.90135e-08	0.0048	1.72997e-08	0.0048	1.4696e-08	0.0048	1.46959e-08	0.0048	1.2874e-08	0.0048	1.3442e-08		0.0048	1.02118e-08	0.0048	1.04225e-08	0.0048	1.11295e-08	0.0048	1.0719e-08	0.0048	1.07595e-08	0.0048	1.0705e-08		0.0048	2.76885e-08	0.0048	2.80903e-08
0.004825	3.3498e-10			0.004825	1.88852e-10			0.004825	5.15395e-10				0.004825	1.3981e-07	0.004825	1.39662e-07	0.004825	1.01236e-07		0.004825	1.7765e-08	0.004825	1.7433e-08	0.004825	1.48163e-08	0.004825	1.48162e-08	0.004825	1.29792e-08	0.004825	1.35518e-08		0.004825	1.00154e-08	0.004825	1.04502e-08	0.004825	1.12096e-08	0.004825	1.08033e-08	0.004825	1.08441e-08	0.004825	1.07893e-08		0.004825	2.73329e-08	0.004825	3.08257e-08
0.00485	3.00161e-10			0.00485	1.8743e-10			0.00485	5.1743e-10				0.00485	1.40586e-07	0.00485	1.40025e-07	0.00485	1.01646e-07		0.00485	1.59185e-08	0.00485	1.75846e-08	0.00485	1.49398e-08	0.00485	1.49397e-08	0.00485	1.30872e-08	0.00485	1.36646e-08		0.00485	9.93999e-09	0.00485	1.02186e-08	0.00485	1.12166e-08	0.00485	1.08453e-08	0.00485	1.08861e-08	0.00485	1.08312e-08		0.00485	2.74409e-08	0.00485	2.97347e-08
0.004875	2.859e-10			0.004875	1.91987e-10			0.004875	5.12475e-10				0.004875	1.41329e-07	0.004875	1.40738e-07	0.004875	1.02069e-07		0.004875	1.51621e-08	0.004875	1.7693e-08	0.004875	1.50584e-08	0.004875	1.50583e-08	0.004875	1.31908e-08	0.004875	1.37728e-08		0.004875	1.01817e-08	0.004875	1.03033e-08	0.004875	1.13026e-08	0.004875	1.09282e-08	0.004875	1.09691e-08	0.004875	1.09141e-08		0.004875	2.71781e-08	0.004875	2.90064e-08
0.0049	3.01819e-10			0.0049	2.01671e-10			0.0049	5.01695e-10				0.0049	1.42023e-07	0.0049	1.41442e-07	0.0049	1.02502e-07		0.0049	1.60064e-08	0.0049	1.77428e-08	0.0049	1.51694e-08	0.0049	1.51693e-08	0.0049	1.32879e-08	0.0049	1.3874e-08		0.0049	1.06952e-08	0.0049	1.03775e-08	0.0049	1.13865e-08	0.0049	1.10103e-08	0.0049	1.10513e-08	0.0049	1.0996e-08		0.0049	2.66064e-08	0.0049	2.8545e-08
0.004925	3.35643e-10			0.004925	2.1221e-10			0.004925	5.04027e-10				0.004925	1.42688e-07	0.004925	1.42505e-07	0.004925	1.02912e-07		0.004925	1.78002e-08	0.004925	1.7761e-08	0.004925	1.52761e-08	0.004925	1.5276e-08	0.004925	1.33811e-08	0.004925	1.39713e-08		0.004925	1.12542e-08	0.004925	1.07168e-08	0.004925	1.15442e-08	0.004925	1.11347e-08	0.004925	1.11761e-08	0.004925	1.11203e-08		0.004925	2.67301e-08	0.004925	2.80228e-08
0.00495	3.60183e-10			0.00495	2.19329e-10			0.00495	5.18303e-10				0.00495	1.43368e-07	0.00495	1.43213e-07	0.00495	1.03713e-07		0.00495	1.91016e-08	0.00495	1.78016e-08	0.00495	1.53854e-08	0.00495	1.53853e-08	0.00495	1.34766e-08	0.00495	1.4071e-08		0.00495	1.16317e-08	0.00495	1.07409e-08	0.00495	1.16226e-08	0.00495	1.12178e-08	0.00495	1.12593e-08	0.00495	1.12033e-08		0.00495	2.74872e-08	0.00495	3.06495e-08
0.004975	3.57864e-10			0.004975	2.16766e-10			0.004975	5.23552e-10				0.004975	1.44092e-07	0.004975	1.43579e-07	0.004975	1.0453e-07		0.004975	1.89786e-08	0.004975	1.78967e-08	0.004975	1.5502e-08	0.004975	1.55019e-08	0.004975	1.35786e-08	0.004975	1.41774e-08		0.004975	1.14957e-08	0.004975	1.05195e-08	0.004975	1.16316e-08	0.004975	1.12606e-08	0.004975	1.13021e-08	0.004975	1.1246e-08		0.004975	2.77656e-08	0.004975	3.28799e-08
0.005	3.33653e-10			0.005	2.05375e-10			0.005	5.18309e-10				0.005	1.44851e-07	0.005	1.44322e-07	0.005	1.04954e-07		0.005	1.76946e-08	0.005	1.80331e-08	0.005	1.56246e-08	0.005	1.56246e-08	0.005	1.36858e-08	0.005	1.42893e-08		0.005	1.08916e-08	0.005	1.06363e-08	0.005	1.1726e-08	0.005	1.13481e-08	0.005	1.13897e-08	0.005	1.13334e-08		0.005	2.74875e-08	0.005	3.16178e-08
0.005025	3.02812e-10			0.005025	1.97116e-10			0.005025	5.1656e-10				0.005025	1.4598e-07	0.005025	1.45059e-07	0.005025	1.05371e-07		0.005025	1.6059e-08	0.005025	1.86068e-08	0.005025	1.58078e-08	0.005025	1.58077e-08	0.005025	1.38462e-08	0.005025	1.44567e-08		0.005025	1.04537e-08	0.005025	1.0739e-08	0.005025	1.18181e-08	0.005025	1.14351e-08	0.005025	1.14769e-08	0.005025	1.14203e-08		0.005025	2.73947e-08	0.005025	3.06077e-08
0.00505	2.96853e-10			0.00505	1.98823e-10			0.00505	5.25306e-10				0.00505	1.4635e-07	0.00505	1.45778e-07	0.00505	1.05768e-07		0.00505	1.5743e-08	0.00505	1.82426e-08	0.00505	1.58678e-08	0.00505	1.58677e-08	0.00505	1.38984e-08	0.00505	1.45111e-08		0.00505	1.05442e-08	0.00505	1.0821e-08	0.00505	1.19057e-08	0.00505	1.15202e-08	0.00505	1.15621e-08	0.00505	1.15052e-08		0.00505	2.78585e-08	0.00505	2.96924e-08
0.005075	3.35646e-10			0.005075	2.04519e-10			0.005075	5.43086e-10				0.005075	1.47367e-07	0.005075	1.4685e-07	0.005075	1.06149e-07		0.005075	1.78003e-08	0.005075	1.86821e-08	0.005075	1.60335e-08	0.005075	1.60334e-08	0.005075	1.40434e-08	0.005075	1.46625e-08		0.005075	1.08463e-08	0.005075	1.11665e-08	0.005075	1.2067e-08	0.005075	1.16476e-08	0.005075	1.16898e-08	0.005075	1.16325e-08		0.005075	2.88015e-08	0.005075	2.88703e-08
0.0051	3.83066e-10			0.0051	2.07652e-10			0.0051	5.59699e-10				0.0051	1.4801e-07	0.0051	1.47205e-07	0.0051	1.06946e-07		0.0051	2.03151e-08	0.0051	1.86505e-08	0.0051	1.61385e-08	0.0051	1.61384e-08	0.0051	1.41351e-08	0.0051	1.47582e-08		0.0051	1.10124e-08	0.0051	1.09185e-08	0.0051	1.20718e-08	0.0051	1.16896e-08	0.0051	1.17318e-08	0.0051	1.16745e-08		0.0051	2.96825e-08	0.0051	3.14983e-08
0.005125	3.98327e-10			0.005125	2.06513e-10			0.005125	5.63197e-10				0.005125	1.48705e-07	0.005125	1.48289e-07	0.005125	1.07353e-07		0.005125	2.11245e-08	0.005125	1.86897e-08	0.005125	1.62523e-08	0.005125	1.62522e-08	0.005125	1.42346e-08	0.005125	1.4862e-08		0.005125	1.0952e-08	0.005125	1.12845e-08	0.005125	1.22377e-08	0.005125	1.18192e-08	0.005125	1.18617e-08	0.005125	1.18039e-08		0.005125	2.98681e-08	0.005125	3.05475e-08
0.00515	3.74443e-10			0.00515	2.03666e-10			0.00515	5.54456e-10				0.00515	1.49463e-07	0.00515	1.48656e-07	0.00515	1.08197e-07		0.00515	1.98578e-08	0.00515	1.88085e-08	0.00515	1.63768e-08	0.00515	1.63767e-08	0.00515	1.43434e-08	0.00515	1.49756e-08		0.00515	1.0801e-08	0.00515	1.1049e-08	0.00515	1.22456e-08	0.00515	1.18628e-08	0.00515	1.19053e-08	0.00515	1.18474e-08		0.00515	2.94044e-08	0.00515	3.32576e-08
0.005175	3.18066e-10			0.005175	2.05376e-10			0.005175	5.40169e-10				0.005175	1.49914e-07	0.005175	1.49735e-07	0.005175	1.08223e-07		0.005175	1.6868e-08	0.005175	1.85547e-08	0.005175	1.6451e-08	0.005175	1.64509e-08	0.005175	1.4408e-08	0.005175	1.50429e-08		0.005175	1.08917e-08	0.005175	1.14152e-08	0.005175	1.24115e-08	0.005175	1.19924e-08	0.005175	1.20351e-08	0.005175	1.19769e-08		0.005175	2.86468e-08	0.005175	2.89897e-08
0.0052	2.63683e-10			0.0052	2.1563e-10			0.0052	5.20931e-10				0.0052	1.51082e-07	0.0052	1.50437e-07	0.0052	1.09086e-07		0.0052	1.39839e-08	0.0052	1.91902e-08	0.0052	1.66436e-08	0.0052	1.66435e-08	0.0052	1.45767e-08	0.0052	1.5219e-08		0.0052	1.14355e-08	0.0052	1.14375e-08	0.0052	1.24908e-08	0.0052	1.20768e-08	0.0052	1.21197e-08	0.0052	1.20612e-08		0.0052	2.76265e-08	0.0052	3.22597e-08
0.005225	2.60369e-10			0.005225	2.28159e-10			0.005225	5.10153e-10				0.005225	1.51447e-07	0.005225	1.51136e-07	0.005225	1.0952e-07		0.005225	1.38081e-08	0.005225	1.88166e-08	0.005225	1.67039e-08	0.005225	1.67038e-08	0.005225	1.46291e-08	0.005225	1.52737e-08		0.005225	1.20999e-08	0.005225	1.14671e-08	0.005225	1.25708e-08	0.005225	1.2161e-08	0.005225	1.2204e-08	0.005225	1.21452e-08		0.005225	2.70549e-08	0.005225	3.14673e-08
0.00525	3.17739e-10			0.00525	2.30723e-10			0.00525	5.21805e-10				0.00525	1.52434e-07	0.00525	1.51492e-07	0.00525	1.09912e-07		0.00525	1.68506e-08	0.00525	1.92294e-08	0.00525	1.68675e-08	0.00525	1.68674e-08	0.00525	1.47723e-08	0.00525	1.54231e-08		0.00525	1.22359e-08	0.00525	1.12434e-08	0.00525	1.25793e-08	0.00525	1.22037e-08	0.00525	1.22467e-08	0.00525	1.21879e-08		0.00525	2.76729e-08	0.00525	3.05442e-08
0.005275	3.96003e-10			0.005275	2.2332e-10			0.005275	5.37251e-10				0.005275	1.53027e-07	0.005275	1.52588e-07	0.005275	1.10711e-07		0.005275	2.10012e-08	0.005275	1.91411e-08	0.005275	1.6966e-08	0.005275	1.69659e-08	0.005275	1.48583e-08	0.005275	1.55128e-08		0.005275	1.18433e-08	0.005275	1.16447e-08	0.005275	1.27528e-08	0.005275	1.23366e-08	0.005275	1.23799e-08	0.005275	1.23207e-08		0.005275	2.8492e-08	0.005275	3.30782e-08
0.0053	4.41104e-10			0.0053	2.15059e-10			0.0053	5.44548e-10				0.0053	1.53674e-07	0.0053	1.53325e-07	0.0053	1.11111e-07		0.0053	2.33931e-08	0.0053	1.91304e-08	0.0053	1.70737e-08	0.0053	1.70736e-08	0.0053	1.49523e-08	0.0053	1.56109e-08		0.0053	1.14052e-08	0.0053	1.17058e-08	0.0053	1.28418e-08	0.0053	1.24261e-08	0.0053	1.24695e-08	0.0053	1.241e-08		0.0053	2.8879e-08	0.0053	3.1928e-08
0.005325	4.28176e-10			0.005325	2.09932e-10			0.005325	5.6408e-10				0.005325	1.54415e-07	0.005325	1.53696e-07	0.005325	1.11489e-07		0.005325	2.27074e-08	0.005325	1.92411e-08	0.005325	1.71972e-08	0.005325	1.71971e-08	0.005325	1.50603e-08	0.005325	1.57236e-08		0.005325	1.11333e-08	0.005325	1.14869e-08	0.005325	1.28529e-08	0.005325	1.24709e-08	0.005325	1.25143e-08	0.005325	1.24548e-08		0.005325	2.99148e-08	0.005325	3.08727e-08
0.00535	3.79759e-10			0.00535	2.08793e-10			0.00535	5.99053e-10				0.00535	1.55213e-07	0.00535	1.54781e-07	0.00535	1.12251e-07		0.00535	2.01398e-08	0.00535	1.94208e-08	0.00535	1.73307e-08	0.00535	1.73306e-08	0.00535	1.5177e-08	0.00535	1.58454e-08		0.00535	1.10729e-08	0.00535	1.18762e-08	0.00535	1.30244e-08	0.00535	1.26034e-08	0.00535	1.2647e-08	0.00535	1.25871e-08		0.00535	3.17696e-08	0.00535	3.31523e-08
0.005375	3.29677e-10			0.005375	2.15917e-10			0.005375	6.2733e-10				0.005375	1.56013e-07	0.005375	1.55489e-07	0.005375	1.12612e-07		0.005375	1.74838e-08	0.005375	1.95978e-08	0.005375	1.7465e-08	0.005375	1.74649e-08	0.005375	1.52944e-08	0.005375	1.5968e-08		0.005375	1.14507e-08	0.005375	1.19126e-08	0.005375	1.31074e-08	0.005375	1.26899e-08	0.005375	1.27337e-08	0.005375	1.26735e-08		0.005375	3.32692e-08	0.005375	3.17575e-08
0.0054	2.99501e-10			0.0054	2.31008e-10			0.0054	6.39283e-10				0.0054	1.56782e-07	0.0054	1.56182e-07	0.0054	1.13004e-07		0.0054	1.58835e-08	0.0054	1.97294e-08	0.0054	1.75942e-08	0.0054	1.75941e-08	0.0054	1.54073e-08	0.0054	1.60858e-08		0.0054	1.22511e-08	0.0054	1.19451e-08	0.0054	1.31885e-08	0.0054	1.27749e-08	0.0054	1.28187e-08	0.0054	1.27583e-08		0.0054	3.39031e-08	0.0054	3.09343e-08
0.005425	3.11111e-10			0.005425	2.40977e-10			0.005425	6.33742e-10				0.005425	1.57483e-07	0.005425	1.56886e-07	0.005425	1.13428e-07		0.005425	1.64992e-08	0.005425	1.97748e-08	0.005425	1.77124e-08	0.005425	1.77122e-08	0.005425	1.55105e-08	0.005425	1.61935e-08		0.005425	1.27797e-08	0.005425	1.19933e-08	0.005425	1.32728e-08	0.005425	1.28612e-08	0.005425	1.29051e-08	0.005425	1.28445e-08		0.005425	3.36092e-08	0.005425	3.05761e-08
0.00545	3.6251e-10			0.00545	2.36705e-10			0.00545	6.16259e-10				0.00545	1.5812e-07	0.00545	1.57615e-07	0.00545	1.14288e-07		0.00545	1.9225e-08	0.00545	1.97436e-08	0.00545	1.78199e-08	0.00545	1.78197e-08	0.00545	1.56044e-08	0.00545	1.62914e-08		0.00545	1.25532e-08	0.00545	1.20674e-08	0.00545	1.33637e-08	0.00545	1.2951e-08	0.00545	1.2995e-08	0.00545	1.29342e-08		0.00545	3.26821e-08	0.00545	3.38401e-08
0.005475	4.16567e-10			0.005475	2.23035e-10			0.005475	6.06638e-10				0.005475	1.58752e-07	0.005475	1.58363e-07	0.005475	1.1472e-07		0.005475	2.20918e-08	0.005475	1.97153e-08	0.005475	1.79268e-08	0.005475	1.79267e-08	0.005475	1.56978e-08	0.005475	1.63888e-08		0.005475	1.18282e-08	0.005475	1.21553e-08	0.005475	1.34586e-08	0.005475	1.30432e-08	0.005475	1.30873e-08	0.005475	1.30263e-08		0.005475	3.21719e-08	0.005475	3.29724e-08
0.0055	4.36463e-10			0.0055	2.13068e-10			0.0055	6.0605e-10				0.0055	1.59439e-07	0.0055	1.59103e-07	0.0055	1.15134e-07		0.0055	2.3147e-08	0.0055	1.97636e-08	0.0055	1.80434e-08	0.0055	1.80433e-08	0.0055	1.57996e-08	0.0055	1.64951e-08		0.0055	1.12997e-08	0.0055	1.22352e-08	0.0055	1.35519e-08	0.0055	1.31347e-08	0.0055	1.3179e-08	0.0055	1.31177e-08		0.0055	3.21406e-08	0.0055	3.21848e-08
0.005525	4.01969e-10			0.005525	2.17624e-10			0.005525	6.03431e-10				0.005525	1.60215e-07	0.005525	1.59816e-07	0.005525	1.15967e-07		0.005525	2.13176e-08	0.005525	1.99243e-08	0.005525	1.81752e-08	0.005525	1.81751e-08	0.005525	1.59148e-08	0.005525	1.66153e-08		0.005525	1.15413e-08	0.005525	1.22927e-08	0.005525	1.36393e-08	0.005525	1.32231e-08	0.005525	1.32675e-08	0.005525	1.3206e-08		0.005525	3.20018e-08	0.005525	3.499e-08
0.00555	3.28353e-10			0.00555	2.33574e-10			0.00555	6.01679e-10				0.00555	1.61054e-07	0.00555	1.60508e-07	0.00555	1.16384e-07		0.00555	1.74135e-08	0.00555	2.01593e-08	0.00555	1.83182e-08	0.00555	1.8318e-08	0.00555	1.60397e-08	0.00555	1.67457e-08		0.00555	1.23871e-08	0.00555	1.23368e-08	0.00555	1.37226e-08	0.00555	1.3309e-08	0.00555	1.33535e-08	0.00555	1.32918e-08		0.00555	3.19089e-08	0.00555	3.38433e-08
0.005575	2.69654e-10			0.005575	2.48383e-10			0.005575	6.00805e-10				0.005575	1.61868e-07	0.005575	1.61202e-07	0.005575	1.16799e-07		0.005575	1.43006e-08	0.005575	2.03543e-08	0.005575	1.84573e-08	0.005575	1.84572e-08	0.005575	1.61614e-08	0.005575	1.68727e-08		0.005575	1.31725e-08	0.005575	1.23884e-08	0.005575	1.38074e-08	0.005575	1.33953e-08	0.005575	1.34399e-08	0.005575	1.3378e-08		0.005575	3.18625e-08	0.005575	3.29603e-08
0.0056	2.69323e-10			0.0056	2.53227e-10			0.0056	5.98474e-10				0.0056	1.62589e-07	0.0056	1.61915e-07	0.0056	1.17217e-07		0.0056	1.4283e-08	0.0056	2.04239e-08	0.0056	1.85807e-08	0.0056	1.85805e-08	0.0056	1.62691e-08	0.0056	1.69851e-08		0.0056	1.34294e-08	0.0056	1.24591e-08	0.0056	1.38969e-08	0.0056	1.34842e-08	0.0056	1.35289e-08	0.0056	1.34668e-08		0.0056	3.17389e-08	0.0056	3.23181e-08
0.005625	3.22379e-10			0.005625	2.47815e-10			0.005625	5.95557e-10				0.005625	1.63223e-07	0.005625	1.62647e-07	0.005625	1.17636e-07		0.005625	1.70967e-08	0.005625	2.03865e-08	0.005625	1.86894e-08	0.005625	1.86893e-08	0.005625	1.63641e-08	0.005625	1.70841e-08		0.005625	1.31424e-08	0.005625	1.25455e-08	0.005625	1.3991e-08	0.005625	1.35757e-08	0.005625	1.36205e-08	0.005625	1.35582e-08		0.005625	3.15842e-08	0.005625	3.18502e-08
0.00565	3.85058e-10			0.00565	2.36708e-10			0.00565	5.94686e-10				0.00565	1.63841e-07	0.00565	1.63389e-07	0.00565	1.18465e-07		0.00565	2.04208e-08	0.00565	2.03381e-08	0.00565	1.87957e-08	0.00565	1.87956e-08	0.00565	1.64568e-08	0.00565	1.71809e-08		0.00565	1.25533e-08	0.00565	1.26379e-08	0.00565	1.40872e-08	0.00565	1.36687e-08	0.00565	1.37136e-08	0.00565	1.36511e-08		0.00565	3.1538e-08	0.00565	3.48792e-08
0.005675	4.19552e-10			0.005675	2.26454e-10			0.005675	5.98472e-10				0.005675	1.64505e-07	0.005675	1.6413e-07	0.005675	1.18872e-07		0.005675	2.22501e-08	0.005675	2.03567e-08	0.005675	1.89101e-08	0.005675	1.89099e-08	0.005675	1.65567e-08	0.005675	1.7285e-08		0.005675	1.20095e-08	0.005675	1.27256e-08	0.005675	1.41828e-08	0.005675	1.37618e-08	0.005675	1.38068e-08	0.005675	1.3744e-08		0.005675	3.17388e-08	0.005675	3.38124e-08
0.0057	4.1524e-10			0.0057	2.21611e-10			0.0057	6.0518e-10				0.0057	1.64872e-07	0.0057	1.64861e-07	0.0057	1.19273e-07		0.0057	2.20214e-08	0.0057	2.00043e-08	0.0057	1.89733e-08	0.0057	1.89732e-08	0.0057	1.66116e-08	0.0057	1.73423e-08		0.0057	1.17527e-08	0.0057	1.28027e-08	0.0057	1.42761e-08	0.0057	1.38538e-08	0.0057	1.38989e-08	0.0057	1.38359e-08		0.0057	3.20945e-08	0.0057	3.29596e-08
0.005725	3.86726e-10			0.005725	2.23606e-10			0.005725	6.17715e-10				0.005725	1.65998e-07	0.005725	1.65579e-07	0.005725	1.19664e-07		0.005725	2.05093e-08	0.005725	2.06434e-08	0.005725	1.9168e-08	0.005725	1.91679e-08	0.005725	1.6782e-08	0.005725	1.75202e-08		0.005725	1.18585e-08	0.005725	1.28693e-08	0.005725	1.43666e-08	0.005725	1.39443e-08	0.005725	1.39895e-08	0.005725	1.39264e-08		0.005725	3.27593e-08	0.005725	3.22282e-08
0.00575	3.63509e-10			0.00575	2.31865e-10			0.00575	6.2966e-10				0.00575	1.66755e-07	0.00575	1.65924e-07	0.00575	1.20055e-07		0.00575	1.9278e-08	0.00575	2.07774e-08	0.00575	1.92993e-08	0.00575	1.92992e-08	0.00575	1.68968e-08	0.00575	1.76399e-08		0.00575	1.22965e-08	0.00575	1.2639e-08	0.00575	1.43748e-08	0.00575	1.39877e-08	0.00575	1.40329e-08	0.00575	1.39697e-08		0.00575	3.33928e-08	0.00575	3.16894e-08
0.005775	3.55546e-10			0.005775	2.44969e-10			0.005775	6.32875e-10				0.005775	1.67488e-07	0.005775	1.66982e-07	0.005775	1.20877e-07		0.005775	1.88557e-08	0.005775	2.0877e-08	0.005775	1.94266e-08	0.005775	1.94265e-08	0.005775	1.7008e-08	0.005775	1.7756e-08		0.005775	1.29914e-08	0.005775	1.30392e-08	0.005775	1.45492e-08	0.005775	1.41219e-08	0.005775	1.41672e-08	0.005775	1.41037e-08		0.005775	3.35633e-08	0.005775	3.48615e-08
0.0058	3.54551e-10			0.0058	2.60918e-10			0.0058	6.43954e-10				0.0058	1.68209e-07	0.0058	1.67313e-07	0.0058	1.2127e-07		0.0058	1.88029e-08	0.0058	2.09616e-08	0.0058	1.95523e-08	0.0058	1.95521e-08	0.0058	1.71177e-08	0.0058	1.78705e-08		0.0058	1.38373e-08	0.0058	1.27908e-08	0.0058	1.45534e-08	0.0058	1.41637e-08	0.0058	1.42089e-08	0.0058	1.41454e-08		0.0058	3.41508e-08	0.0058	3.3821e-08
0.005825	3.61519e-10			0.005825	2.6832e-10			0.005825	6.64642e-10				0.005825	1.68917e-07	0.005825	1.68021e-07	0.005825	1.21645e-07		0.005825	1.91725e-08	0.005825	2.10302e-08	0.005825	1.96759e-08	0.005825	1.96758e-08	0.005825	1.72257e-08	0.005825	1.79831e-08		0.005825	1.42298e-08	0.005825	1.29081e-08	0.005825	1.46499e-08	0.005825	1.42536e-08	0.005825	1.42989e-08	0.005825	1.42352e-08		0.005825	3.52479e-08	0.005825	3.28838e-08
0.00585	3.81749e-10			0.00585	2.5864e-10			0.00585	6.7164e-10				0.00585	1.69604e-07	0.00585	1.69122e-07	0.00585	1.2246e-07		0.00585	2.02453e-08	0.00585	2.10729e-08	0.00585	1.97961e-08	0.00585	1.97959e-08	0.00585	1.73306e-08	0.00585	1.80926e-08		0.00585	1.37165e-08	0.00585	1.33333e-08	0.00585	1.48334e-08	0.00585	1.43941e-08	0.00585	1.44396e-08	0.00585	1.43756e-08		0.00585	3.56191e-08	0.00585	3.58448e-08
0.005875	4.06288e-10			0.005875	2.42975e-10			0.005875	6.61731e-10				0.005875	1.69925e-07	0.005875	1.69873e-07	0.005875	1.22892e-07		0.005875	2.15467e-08	0.005875	2.06477e-08	0.005875	1.98521e-08	0.005875	1.98519e-08	0.005875	1.73792e-08	0.005875	1.81432e-08		0.005875	1.28857e-08	0.005875	1.34073e-08	0.005875	1.49299e-08	0.005875	1.44901e-08	0.005875	1.45357e-08	0.005875	1.44714e-08		0.005875	3.50936e-08	0.005875	3.50018e-08
0.0059	4.20551e-10			0.0059	2.33005e-10			0.0059	6.4774e-10				0.0059	1.70981e-07	0.0059	1.70252e-07	0.0059	1.23332e-07		0.0059	2.23031e-08	0.0059	2.12047e-08	0.0059	2.00376e-08	0.0059	2.00374e-08	0.0059	1.75415e-08	0.0059	1.83126e-08		0.0059	1.2357e-08	0.0059	1.31809e-08	0.0059	1.49432e-08	0.0059	1.45384e-08	0.0059	1.4584e-08	0.0059	1.45197e-08		0.0059	3.43516e-08	0.0059	3.44336e-08
0.005925	4.19555e-10			0.005925	2.33292e-10			0.005925	6.38121e-10				0.005925	1.71703e-07	0.005925	1.70974e-07	0.005925	1.23763e-07		0.005925	2.22503e-08	0.005925	2.12978e-08	0.005925	2.01645e-08	0.005925	2.01644e-08	0.005925	1.76523e-08	0.005925	1.84282e-08		0.005925	1.23722e-08	0.005925	1.32907e-08	0.005925	1.5041e-08	0.005925	1.46309e-08	0.005925	1.46765e-08	0.005925	1.4612e-08		0.005925	3.38415e-08	0.005925	3.39482e-08
0.00595	4.06955e-10			0.00595	2.50668e-10			0.00595	6.35787e-10				0.00595	1.72443e-07	0.00595	1.71663e-07	0.00595	1.24595e-07		0.00595	2.1582e-08	0.00595	2.1415e-08	0.00595	2.0295e-08	0.00595	2.02949e-08	0.00595	1.77663e-08	0.00595	1.85472e-08		0.00595	1.32937e-08	0.00595	1.33669e-08	0.00595	1.51308e-08	0.00595	1.47194e-08	0.00595	1.4765e-08	0.00595	1.47004e-08		0.00595	3.37177e-08	0.00595	3.69688e-08
0.005975	3.92362e-10			0.005975	2.79146e-10			0.005975	6.42203e-10				0.005975	1.73186e-07	0.005975	1.72331e-07	0.005975	1.24997e-07		0.005975	2.08082e-08	0.005975	2.15346e-08	0.005975	2.04264e-08	0.005975	2.04262e-08	0.005975	1.78811e-08	0.005975	1.86669e-08		0.005975	1.4804e-08	0.005975	1.34252e-08	0.005975	1.5216e-08	0.005975	1.48054e-08	0.005975	1.48511e-08	0.005975	1.47863e-08		0.005975	3.4058e-08	0.005975	3.57433e-08
0.006	3.82744e-10			0.006	2.9424e-10			0.006	6.5765e-10				0.006	1.73921e-07	0.006	1.73025e-07	0.006	1.25382e-07		0.006	2.0298e-08	0.006	2.16419e-08	0.006	2.05566e-08	0.006	2.05564e-08	0.006	1.79948e-08	0.006	1.87856e-08		0.006	1.56044e-08	0.006	1.35067e-08	0.006	1.53073e-08	0.006	1.48948e-08	0.006	1.49405e-08	0.006	1.48756e-08		0.006	3.48772e-08	0.006	3.46696e-08
0.006025	3.79759e-10			0.006025	2.8456e-10			0.006025	6.70473e-10				0.006025	1.74646e-07	0.006025	1.73765e-07	0.006025	1.26186e-07		0.006025	2.01398e-08	0.006025	2.17341e-08	0.006025	2.06852e-08	0.006025	2.0685e-08	0.006025	1.81071e-08	0.006025	1.89027e-08		0.006025	1.50911e-08	0.006025	1.36242e-08	0.006025	1.54091e-08	0.006025	1.49904e-08	0.006025	1.50362e-08	0.006025	1.49711e-08		0.006025	3.55572e-08	0.006025	3.74065e-08
0.00605	3.84402e-10			0.00605	2.62913e-10			0.00605	6.71935e-10				0.00605	1.75358e-07	0.00605	1.74527e-07	0.00605	1.26597e-07		0.00605	2.0386e-08	0.00605	2.18101e-08	0.00605	2.08119e-08	0.00605	2.08117e-08	0.00605	1.82177e-08	0.00605	1.90181e-08		0.00605	1.39431e-08	0.00605	1.37515e-08	0.00605	1.55151e-08	0.00605	1.50892e-08	0.00605	1.5135e-08	0.00605	1.50698e-08		0.00605	3.56347e-08	0.00605	3.62524e-08
0.006075	3.93687e-10			0.006075	2.45826e-10			0.006075	6.71937e-10				0.006075	1.76063e-07	0.006075	1.75281e-07	0.006075	1.2701e-07		0.006075	2.08784e-08	0.006075	2.18775e-08	0.006075	2.09375e-08	0.006075	2.09373e-08	0.006075	1.83273e-08	0.006075	1.91325e-08		0.006075	1.30369e-08	0.006075	1.38616e-08	0.006075	1.5618e-08	0.006075	1.5187e-08	0.006075	1.52329e-08	0.006075	1.51675e-08		0.006075	3.56348e-08	0.006075	3.54001e-08
0.0061	4.03639e-10			0.0061	2.43546e-10			0.0061	6.77181e-10				0.0061	1.76407e-07	0.0061	1.76007e-07	0.0061	1.27828e-07		0.0061	2.14062e-08	0.0061	2.14742e-08	0.0061	2.09988e-08	0.0061	2.09986e-08	0.0061	1.83805e-08	0.0061	1.91879e-08		0.0061	1.2916e-08	0.0061	1.39422e-08	0.0061	1.57139e-08	0.0061	1.52814e-08	0.0061	1.53274e-08	0.0061	1.52618e-08		0.0061	3.59129e-08	0.0061	3.82098e-08
0.006125	4.10932e-10			0.006125	2.54938e-10			0.006125	6.78636e-10				0.006125	1.77475e-07	0.006125	1.76707e-07	0.006125	1.28239e-07		0.006125	2.1793e-08	0.006125	2.20534e-08	0.006125	2.11898e-08	0.006125	2.11896e-08	0.006125	1.85476e-08	0.006125	1.93623e-08		0.006125	1.35201e-08	0.006125	1.40009e-08	0.006125	1.5804e-08	0.006125	1.53727e-08	0.006125	1.54187e-08	0.006125	1.53529e-08		0.006125	3.59901e-08	0.006125	3.69718e-08
0.00615	4.09275e-10			0.00615	2.71743e-10			0.00615	6.71061e-10				0.00615	1.78197e-07	0.00615	1.77397e-07	0.00615	1.28667e-07		0.00615	2.17051e-08	0.00615	2.21457e-08	0.00615	2.13193e-08	0.00615	2.13191e-08	0.00615	1.86607e-08	0.00615	1.94803e-08		0.00615	1.44114e-08	0.00615	1.40547e-08	0.00615	1.58924e-08	0.00615	1.54628e-08	0.00615	1.55089e-08	0.00615	1.54429e-08		0.00615	3.55884e-08	0.00615	3.61749e-08
0.006175	3.99991e-10			0.006175	2.83988e-10			0.006175	6.65233e-10				0.006175	1.78932e-07	0.006175	1.78096e-07	0.006175	1.29091e-07		0.006175	2.12127e-08	0.006175	2.22542e-08	0.006175	2.14513e-08	0.006175	2.14511e-08	0.006175	1.87759e-08	0.006175	1.96005e-08		0.006175	1.50607e-08	0.006175	1.41199e-08	0.006175	1.59835e-08	0.006175	1.55542e-08	0.006175	1.56003e-08	0.006175	1.55342e-08		0.006175	3.52793e-08	0.006175	3.55512e-08
0.0062	3.93026e-10			0.0062	2.80856e-10			0.0062	6.68144e-10				0.0062	1.79663e-07	0.0062	1.78824e-07	0.0062	1.29914e-07		0.0062	2.08434e-08	0.0062	2.23567e-08	0.0062	2.15828e-08	0.0062	2.15826e-08	0.0062	1.88908e-08	0.0062	1.97204e-08		0.0062	1.48946e-08	0.0062	1.42112e-08	0.0062	1.60817e-08	0.0062	1.56496e-08	0.0062	1.56958e-08	0.0062	1.56295e-08		0.0062	3.54337e-08	0.0062	3.8512e-08
0.006225	3.93025e-10			0.006225	2.64908e-10			0.006225	6.70183e-10				0.006225	1.80383e-07	0.006225	1.79575e-07	0.006225	1.30323e-07		0.006225	2.08433e-08	0.006225	2.24435e-08	0.006225	2.17127e-08	0.006225	2.17124e-08	0.006225	1.90041e-08	0.006225	1.98386e-08		0.006225	1.40489e-08	0.006225	1.43194e-08	0.006225	1.61851e-08	0.006225	1.57484e-08	0.006225	1.57946e-08	0.006225	1.57281e-08		0.006225	3.55418e-08	0.006225	3.73172e-08
0.00625	3.90698e-10			0.00625	2.51237e-10			0.00625	6.67564e-10				0.00625	1.81106e-07	0.00625	1.80323e-07	0.00625	1.31156e-07		0.00625	2.07199e-08	0.00625	2.25357e-08	0.00625	2.18434e-08	0.00625	2.18432e-08	0.00625	1.91183e-08	0.00625	1.99578e-08		0.00625	1.33238e-08	0.00625	1.44181e-08	0.00625	1.6287e-08	0.00625	1.58468e-08	0.00625	1.5893e-08	0.00625	1.58264e-08		0.00625	3.54029e-08	0.00625	4.00637e-08
0.006275	3.83411e-10			0.006275	2.50382e-10			0.006275	6.66395e-10				0.006275	1.81838e-07	0.006275	1.81046e-07	0.006275	1.31572e-07		0.006275	2.03334e-08	0.006275	2.26386e-08	0.006275	2.19759e-08	0.006275	2.19757e-08	0.006275	1.9234e-08	0.006275	2.00784e-08		0.006275	1.32785e-08	0.006275	1.44926e-08	0.006275	1.6383e-08	0.006275	1.59422e-08	0.006275	1.59885e-08	0.006275	1.59217e-08		0.006275	3.53409e-08	0.006275	3.86486e-08
0.0063	3.97013e-10			0.0063	2.59209e-10			0.0063	6.69605e-10				0.0063	1.82535e-07	0.0063	1.81751e-07	0.0063	1.3198e-07		0.0063	2.10548e-08	0.0063	2.26958e-08	0.0063	2.21025e-08	0.0063	2.21023e-08	0.0063	1.93445e-08	0.0063	2.01937e-08		0.0063	1.37466e-08	0.0063	1.45527e-08	0.0063	1.64751e-08	0.0063	1.60354e-08	0.0063	1.60817e-08	0.0063	1.60148e-08		0.0063	3.55112e-08	0.0063	3.74999e-08
0.006325	4.35141e-10			0.006325	2.66615e-10			0.006325	6.85932e-10				0.006325	1.83553e-07	0.006325	1.82459e-07	0.006325	1.32363e-07		0.006325	2.30768e-08	0.006325	2.31822e-08	0.006325	2.22877e-08	0.006325	2.22874e-08	0.006325	1.95064e-08	0.006325	2.03628e-08		0.006325	1.41394e-08	0.006325	1.46186e-08	0.006325	1.65684e-08	0.006325	1.61291e-08	0.006325	1.61754e-08	0.006325	1.61084e-08		0.006325	3.6377e-08	0.006325	3.64168e-08
0.00635	4.56697e-10			0.00635	2.69465e-10			0.00635	7.15076e-10				0.00635	1.83878e-07	0.00635	1.83175e-07	0.00635	1.32723e-07		0.00635	2.422e-08	0.00635	2.27165e-08	0.00635	2.23468e-08	0.00635	2.23466e-08	0.00635	1.95577e-08	0.00635	2.04161e-08		0.00635	1.42905e-08	0.00635	1.46939e-08	0.00635	1.66641e-08	0.00635	1.62241e-08	0.00635	1.62705e-08	0.00635	1.62033e-08		0.00635	3.79226e-08	0.00635	3.53877e-08
0.006375	4.37463e-10			0.006375	2.72599e-10			0.006375	7.34605e-10				0.006375	1.84629e-07	0.006375	1.83891e-07	0.006375	1.33514e-07		0.006375	2.32e-08	0.006375	2.28586e-08	0.006375	2.24839e-08	0.006375	2.24836e-08	0.006375	1.96773e-08	0.006375	2.05409e-08		0.006375	1.44567e-08	0.006375	1.47693e-08	0.006375	1.676e-08	0.006375	1.63193e-08	0.006375	1.63657e-08	0.006375	1.62984e-08		0.006375	3.89583e-08	0.006375	3.8373e-08
0.0064	3.92362e-10			0.0064	2.79435e-10			0.0064	7.32276e-10				0.0064	1.85422e-07	0.0064	1.846e-07	0.0064	1.33932e-07		0.0064	2.08082e-08	0.0064	2.30533e-08	0.0064	2.26288e-08	0.0064	2.26286e-08	0.0064	1.98039e-08	0.0064	2.06731e-08		0.0064	1.48193e-08	0.0064	1.48393e-08	0.0064	1.68544e-08	0.0064	1.64137e-08	0.0064	1.64601e-08	0.0064	1.63927e-08		0.0064	3.88348e-08	0.0064	3.7487e-08
0.006425	3.58873e-10			0.006425	2.89404e-10			0.006425	7.20619e-10				0.006425	1.86196e-07	0.006425	1.85664e-07	0.006425	1.34367e-07		0.006425	1.90321e-08	0.006425	2.32158e-08	0.006425	2.27706e-08	0.006425	2.27704e-08	0.006425	1.99278e-08	0.006425	2.08023e-08		0.006425	1.53479e-08	0.006425	1.52113e-08	0.006425	1.70326e-08	0.006425	1.6556e-08	0.006425	1.66026e-08	0.006425	1.65348e-08		0.006425	3.82166e-08	0.006425	3.69731e-08
0.00645	3.7247e-10			0.00645	2.97378e-10			0.00645	7.11872e-10				0.00645	1.86894e-07	0.00645	1.8601e-07	0.00645	1.34797e-07		0.00645	1.97532e-08	0.00645	2.32711e-08	0.00645	2.28987e-08	0.00645	2.28985e-08	0.00645	2.00396e-08	0.00645	2.09189e-08		0.00645	1.57708e-08	0.00645	1.49182e-08	0.00645	1.70349e-08	0.00645	1.6602e-08	0.00645	1.66485e-08	0.00645	1.65807e-08		0.00645	3.77527e-08	0.00645	3.6551e-08
0.006475	4.29841e-10			0.006475	2.96238e-10			0.006475	7.08084e-10				0.006475	1.87521e-07	0.006475	1.87095e-07	0.006475	1.35632e-07		0.006475	2.27957e-08	0.006475	2.32335e-08	0.006475	2.3014e-08	0.006475	2.30138e-08	0.006475	2.01401e-08	0.006475	2.10238e-08		0.006475	1.57104e-08	0.006475	1.53255e-08	0.006475	1.72207e-08	0.006475	1.67476e-08	0.006475	1.67943e-08	0.006475	1.67262e-08		0.006475	3.75518e-08	0.006475	3.98059e-08
0.0065	4.88205e-10			0.0065	2.85131e-10			0.0065	7.07498e-10				0.0065	1.88146e-07	0.0065	1.87476e-07	0.0065	1.36046e-07		0.0065	2.5891e-08	0.0065	2.32026e-08	0.0065	2.31292e-08	0.0065	2.3129e-08	0.0065	2.02406e-08	0.0065	2.11286e-08		0.0065	1.51214e-08	0.0065	1.50708e-08	0.0065	1.72327e-08	0.0065	1.67987e-08	0.0065	1.68452e-08	0.0065	1.67771e-08		0.0065	3.75207e-08	0.0065	3.86976e-08
0.006525	5.0512e-10			0.006525	2.73454e-10			0.006525	7.04584e-10				0.006525	1.88838e-07	0.006525	1.8822e-07	0.006525	1.36466e-07		0.006525	2.6788e-08	0.006525	2.32707e-08	0.006525	2.3257e-08	0.006525	2.32568e-08	0.006525	2.03521e-08	0.006525	2.12449e-08		0.006525	1.45021e-08	0.006525	1.51899e-08	0.006525	1.73386e-08	0.006525	1.68987e-08	0.006525	1.69452e-08	0.006525	1.6877e-08		0.006525	3.73662e-08	0.006525	3.78967e-08
0.00655	4.76936e-10			0.00655	2.70891e-10			0.00655	6.99046e-10				0.00655	1.89604e-07	0.00655	1.89307e-07	0.00655	1.3689e-07		0.00655	2.52933e-08	0.00655	2.34392e-08	0.00655	2.33986e-08	0.00655	2.33983e-08	0.00655	2.04757e-08	0.00655	2.13738e-08		0.00655	1.43661e-08	0.00655	1.55947e-08	0.00655	1.75252e-08	0.00655	1.70455e-08	0.00655	1.70923e-08	0.00655	1.70237e-08		0.00655	3.70725e-08	0.00655	3.73406e-08
0.006575	4.33491e-10			0.006575	2.78296e-10			0.006575	6.96131e-10				0.006575	1.90754e-07	0.006575	1.90015e-07	0.006575	1.37309e-07		0.006575	2.29894e-08	0.006575	2.4125e-08	0.006575	2.36118e-08	0.006575	2.36115e-08	0.006575	2.06622e-08	0.006575	2.15686e-08		0.006575	1.47588e-08	0.006575	1.56118e-08	0.006575	1.7614e-08	0.006575	1.71412e-08	0.006575	1.71879e-08	0.006575	1.71192e-08		0.006575	3.69179e-08	0.006575	3.68892e-08
0.0066	4.0663e-10			0.0066	2.90258e-10			0.0066	6.98755e-10				0.0066	1.91157e-07	0.0066	1.90715e-07	0.0066	1.38131e-07		0.0066	2.15648e-08	0.0066	2.37542e-08	0.0066	2.36867e-08	0.0066	2.36864e-08	0.0066	2.07272e-08	0.0066	2.16363e-08		0.0066	1.53933e-08	0.0066	1.5635e-08	0.0066	1.77025e-08	0.0066	1.72358e-08	0.0066	1.72826e-08	0.0066	1.72137e-08		0.0066	3.70571e-08	0.0066	4.01437e-08
0.006625	4.11934e-10			0.006625	3.00797e-10			0.006625	7.06917e-10				0.006625	1.91868e-07	0.006625	1.91417e-07	0.006625	1.3853e-07		0.006625	2.18461e-08	0.006625	2.3835e-08	0.006625	2.3819e-08	0.006625	2.38187e-08	0.006625	2.08427e-08	0.006625	2.17567e-08		0.006625	1.59522e-08	0.006625	1.56723e-08	0.006625	1.77934e-08	0.006625	1.7331e-08	0.006625	1.73778e-08	0.006625	1.73088e-08		0.006625	3.74899e-08	0.006625	3.89618e-08
0.00665	4.40785e-10			0.00665	3.06779e-10			0.00665	7.19452e-10				0.00665	1.92541e-07	0.00665	1.92127e-07	0.00665	1.3892e-07		0.00665	2.33762e-08	0.00665	2.38646e-08	0.00665	2.39444e-08	0.00665	2.39441e-08	0.00665	2.09521e-08	0.00665	2.18709e-08		0.00665	1.62694e-08	0.00665	1.57259e-08	0.00665	1.78876e-08	0.00665	1.74275e-08	0.00665	1.74743e-08	0.00665	1.74052e-08		0.00665	3.81547e-08	0.00665	3.79921e-08
0.006675	4.76275e-10			0.006675	3.06778e-10			0.006675	7.31984e-10				0.006675	1.93204e-07	0.006675	1.92849e-07	0.006675	1.39725e-07		0.006675	2.52583e-08	0.006675	2.38838e-08	0.006675	2.40681e-08	0.006675	2.40678e-08	0.006675	2.106e-08	0.006675	2.19834e-08		0.006675	1.62694e-08	0.006675	1.57946e-08	0.006675	1.79854e-08	0.006675	1.75258e-08	0.006675	1.75726e-08	0.006675	1.75034e-08		0.006675	3.88193e-08	0.006675	4.09535e-08
0.0067	5.05124e-10			0.0067	2.99657e-10			0.0067	7.39274e-10				0.0067	1.93877e-07	0.0067	1.93584e-07	0.0067	1.40125e-07		0.0067	2.67883e-08	0.0067	2.39227e-08	0.0067	2.41939e-08	0.0067	2.41937e-08	0.0067	2.11698e-08	0.0067	2.20979e-08		0.0067	1.58917e-08	0.0067	1.58772e-08	0.0067	1.80868e-08	0.0067	1.7626e-08	0.0067	1.76729e-08	0.0067	1.76035e-08		0.0067	3.92059e-08	0.0067	3.96994e-08
0.006725	5.06116e-10			0.006725	2.914e-10			0.006725	7.43647e-10				0.006725	1.94955e-07	0.006725	1.9396e-07	0.006725	1.4053e-07		0.006725	2.68408e-08	0.006725	2.45215e-08	0.006725	2.4396e-08	0.006725	2.43958e-08	0.006725	2.13465e-08	0.006725	2.22824e-08		0.006725	1.54538e-08	0.006725	1.56489e-08	0.006725	1.81022e-08	0.006725	1.76772e-08	0.006725	1.77239e-08	0.006725	1.76546e-08		0.006725	3.94378e-08	0.006725	3.87946e-08
0.00675	4.66983e-10			0.00675	2.93394e-10			0.00675	7.52103e-10				0.00675	1.95738e-07	0.00675	1.94678e-07	0.00675	1.41342e-07		0.00675	2.47655e-08	0.00675	2.468e-08	0.00675	2.45432e-08	0.00675	2.45429e-08	0.00675	2.1475e-08	0.00675	2.24164e-08		0.00675	1.55596e-08	0.00675	1.57763e-08	0.00675	1.82074e-08	0.00675	1.77754e-08	0.00675	1.78221e-08	0.00675	1.77527e-08		0.00675	3.98863e-08	0.00675	4.17609e-08
0.006775	4.10277e-10			0.006775	3.03929e-10			0.006775	7.66092e-10				0.006775	1.96549e-07	0.006775	1.95741e-07	0.006775	1.4173e-07		0.006775	2.17582e-08	0.006775	2.48735e-08	0.006775	2.46959e-08	0.006775	2.46957e-08	0.006775	2.16084e-08	0.006775	2.25557e-08		0.006775	1.61183e-08	0.006775	1.6193e-08	0.006775	1.83947e-08	0.006775	1.79214e-08	0.006775	1.79682e-08	0.006775	1.78985e-08		0.006775	4.06282e-08	0.006775	4.03104e-08
0.0068	3.76782e-10			0.0068	3.10481e-10			0.0068	7.67543e-10				0.0068	1.97323e-07	0.0068	1.9645e-07	0.0068	1.42141e-07		0.0068	1.99819e-08	0.0068	2.50085e-08	0.0068	2.48419e-08	0.0068	2.48417e-08	0.0068	2.17359e-08	0.0068	2.26886e-08		0.0068	1.64657e-08	0.0068	1.62364e-08	0.0068	1.84884e-08	0.0068	1.80188e-08	0.0068	1.80656e-08	0.0068	1.79958e-08		0.0068	4.07051e-08	0.0068	3.94132e-08
0.006825	3.90711e-10			0.006825	3.10483e-10			0.006825	7.44523e-10				0.006825	1.9802e-07	0.006825	1.97172e-07	0.006825	1.43011e-07		0.006825	2.07206e-08	0.006825	2.50348e-08	0.006825	2.49737e-08	0.006825	2.49734e-08	0.006825	2.18508e-08	0.006825	2.28086e-08		0.006825	1.64658e-08	0.006825	1.62984e-08	0.006825	1.85863e-08	0.006825	1.81182e-08	0.006825	1.8165e-08	0.006825	1.8095e-08		0.006825	3.94843e-08	0.006825	4.28861e-08
0.00685	4.44103e-10			0.00685	3.07918e-10			0.00685	7.25289e-10				0.00685	1.98654e-07	0.00685	1.97899e-07	0.00685	1.43461e-07		0.00685	2.35521e-08	0.00685	2.49774e-08	0.00685	2.50936e-08	0.00685	2.50933e-08	0.00685	2.19554e-08	0.00685	2.29176e-08		0.00685	1.63298e-08	0.00685	1.63687e-08	0.00685	1.8686e-08	0.00685	1.82184e-08	0.00685	1.82652e-08	0.00685	1.81951e-08		0.00685	3.84643e-08	0.00685	4.18424e-08
0.006875	4.98155e-10			0.006875	3.04501e-10			0.006875	7.31986e-10				0.006875	1.99286e-07	0.006875	1.98627e-07	0.006875	1.43862e-07		0.006875	2.64186e-08	0.006875	2.49291e-08	0.006875	2.52135e-08	0.006875	2.52132e-08	0.006875	2.20599e-08	0.006875	2.30266e-08		0.006875	1.61486e-08	0.006875	1.64428e-08	0.006875	1.87866e-08	0.006875	1.8319e-08	0.006875	1.83658e-08	0.006875	1.82956e-08		0.006875	3.88194e-08	0.006875	4.06198e-08
0.0069	5.13414e-10			0.0069	3.02507e-10			0.0069	7.4335e-10				0.0069	1.99981e-07	0.0069	1.99352e-07	0.0069	1.44668e-07		0.0069	2.72279e-08	0.0069	2.49779e-08	0.0069	2.53455e-08	0.0069	2.53452e-08	0.0069	2.2175e-08	0.0069	2.31467e-08		0.0069	1.60429e-08	0.0069	1.65163e-08	0.0069	1.8887e-08	0.0069	1.84194e-08	0.0069	1.84662e-08	0.0069	1.83959e-08		0.0069	3.94221e-08	0.0069	4.33713e-08
0.006925	4.89872e-10			0.006925	3.02507e-10			0.006925	7.40149e-10				0.006925	2.00739e-07	0.006925	2.00074e-07	0.006925	1.44674e-07		0.006925	2.59794e-08	0.006925	2.51174e-08	0.006925	2.54897e-08	0.006925	2.54894e-08	0.006925	2.23009e-08	0.006925	2.3278e-08		0.006925	1.60429e-08	0.006925	1.65883e-08	0.006925	1.89868e-08	0.006925	1.85195e-08	0.006925	1.85662e-08	0.006925	1.84958e-08		0.006925	3.92523e-08	0.006925	3.82844e-08
0.00695	4.47748e-10			0.00695	3.06497e-10			0.00695	7.3578e-10				0.00695	2.01527e-07	0.00695	2.00788e-07	0.00695	1.4551e-07		0.00695	2.37454e-08	0.00695	2.52959e-08	0.00695	2.56399e-08	0.00695	2.56396e-08	0.00695	2.2432e-08	0.00695	2.34148e-08		0.00695	1.62544e-08	0.00695	1.66557e-08	0.00695	1.90852e-08	0.00695	1.86187e-08	0.00695	1.86654e-08	0.00695	1.85949e-08		0.00695	3.90206e-08	0.00695	4.18771e-08
0.006975	4.0829e-10			0.006975	3.16179e-10			0.006975	7.50356e-10				0.006975	2.0231e-07	0.006975	2.01492e-07	0.006975	1.45897e-07		0.006975	2.16528e-08	0.006975	2.54628e-08	0.006975	2.57896e-08	0.006975	2.57893e-08	0.006975	2.25627e-08	0.006975	2.35512e-08		0.006975	1.67679e-08	0.006975	1.67165e-08	0.006975	1.91815e-08	0.006975	1.87166e-08	0.006975	1.87633e-08	0.006975	1.86927e-08		0.006975	3.97936e-08	0.006975	4.06335e-08
0.007	4.04643e-10			0.007	3.23868e-10			0.007	7.83e-10				0.007	2.03036e-07	0.007	2.02199e-07	0.007	1.4625e-07		0.007	2.14594e-08	0.007	2.55436e-08	0.007	2.59285e-08	0.007	2.59282e-08	0.007	2.26839e-08	0.007	2.36776e-08		0.007	1.71757e-08	0.007	1.67847e-08	0.007	1.92794e-08	0.007	1.88152e-08	0.007	1.88619e-08	0.007	1.87911e-08		0.007	4.15248e-08	0.007	3.93808e-08
0.007025	4.48749e-10			0.007025	3.2273e-10			0.007025	8.08355e-10				0.007025	2.03684e-07	0.007025	2.02923e-07	0.007025	1.4703e-07		0.007025	2.37985e-08	0.007025	2.5517e-08	0.007025	2.60528e-08	0.007025	2.60525e-08	0.007025	2.27922e-08	0.007025	2.37906e-08		0.007025	1.71153e-08	0.007025	1.68702e-08	0.007025	1.93819e-08	0.007025	1.89163e-08	0.007025	1.89629e-08	0.007025	1.88921e-08		0.007025	4.28695e-08	0.007025	4.23389e-08
0.00705	5.14414e-10			0.00705	3.1618e-10			0.00705	8.02236e-10				0.00705	2.04298e-07	0.00705	2.03657e-07	0.00705	1.47455e-07		0.00705	2.72809e-08	0.00705	2.54497e-08	0.00705	2.61706e-08	0.00705	2.61703e-08	0.00705	2.28948e-08	0.00705	2.38976e-08		0.00705	1.6768e-08	0.00705	1.69638e-08	0.00705	1.94869e-08	0.00705	1.9019e-08	0.00705	1.90656e-08	0.00705	1.89947e-08		0.00705	4.2545e-08	0.00705	4.1435e-08
0.007075	5.58516e-10			0.007075	3.11339e-10			0.007075	7.75134e-10				0.007075	2.04946e-07	0.007075	2.04388e-07	0.007075	1.47919e-07		0.007075	2.96198e-08	0.007075	2.54427e-08	0.007075	2.62953e-08	0.007075	2.62949e-08	0.007075	2.30035e-08	0.007075	2.40109e-08		0.007075	1.65112e-08	0.007075	1.70523e-08	0.007075	1.9591e-08	0.007075	1.91214e-08	0.007075	1.9168e-08	0.007075	1.9097e-08		0.007075	4.11077e-08	0.007075	4.11147e-08
0.0071	5.49234e-10			0.0071	3.12192e-10			0.0071	7.5531e-10				0.0071	2.05681e-07	0.0071	2.05108e-07	0.0071	1.48784e-07		0.0071	2.91276e-08	0.0071	2.55644e-08	0.0071	2.64368e-08	0.0071	2.64365e-08	0.0071	2.3127e-08	0.0071	2.41398e-08		0.0071	1.65565e-08	0.0071	1.71301e-08	0.0071	1.96925e-08	0.0071	1.92225e-08	0.0071	1.92691e-08	0.0071	1.9198e-08		0.0071	4.00563e-08	0.0071	4.45812e-08
0.007125	4.96505e-10			0.007125	3.17319e-10			0.007125	7.50353e-10				0.007125	2.06486e-07	0.007125	2.0582e-07	0.007125	1.49206e-07		0.007125	2.63312e-08	0.007125	2.57837e-08	0.007125	2.65922e-08	0.007125	2.65918e-08	0.007125	2.32627e-08	0.007125	2.42813e-08		0.007125	1.68284e-08	0.007125	1.72016e-08	0.007125	1.97922e-08	0.007125	1.93226e-08	0.007125	1.93692e-08	0.007125	1.9298e-08		0.007125	3.97935e-08	0.007125	4.32664e-08
0.00715	4.39134e-10			0.00715	3.26151e-10			0.00715	7.56184e-10				0.00715	2.06939e-07	0.00715	2.06525e-07	0.00715	1.49609e-07		0.00715	2.32886e-08	0.00715	2.54952e-08	0.00715	2.66796e-08	0.00715	2.66793e-08	0.00715	2.33386e-08	0.00715	2.43604e-08		0.00715	1.72967e-08	0.00715	1.7269e-08	0.00715	1.98907e-08	0.00715	1.9422e-08	0.00715	1.94685e-08	0.00715	1.93972e-08		0.00715	4.01027e-08	0.00715	4.20824e-08
0.007175	4.13597e-10			0.007175	3.38111e-10			0.007175	7.71633e-10				0.007175	2.0806e-07	0.007175	2.07225e-07	0.007175	1.49994e-07		0.007175	2.19343e-08	0.007175	2.61813e-08	0.007175	2.68967e-08	0.007175	2.68964e-08	0.007175	2.35285e-08	0.007175	2.45586e-08		0.007175	1.79311e-08	0.007175	1.73341e-08	0.007175	1.99883e-08	0.007175	1.95207e-08	0.007175	1.95671e-08	0.007175	1.94958e-08		0.007175	4.0922e-08	0.007175	4.10189e-08
0.0072	4.33494e-10			0.0072	3.46656e-10			0.0072	7.9583e-10				0.0072	2.08747e-07	0.0072	2.0793e-07	0.0072	1.50777e-07		0.0072	2.29895e-08	0.0072	2.62108e-08	0.0072	2.70301e-08	0.0072	2.70298e-08	0.0072	2.36448e-08	0.0072	2.468e-08		0.0072	1.83842e-08	0.0072	1.74081e-08	0.0072	2.0088e-08	0.0072	1.96204e-08	0.0072	1.96668e-08	0.0072	1.95954e-08		0.0072	4.22052e-08	0.0072	4.39002e-08
0.007225	4.87222e-10			0.007225	3.45516e-10			0.007225	8.2206e-10				0.007225	2.0938e-07	0.007225	2.08654e-07	0.007225	1.51142e-07		0.007225	2.58388e-08	0.007225	2.6167e-08	0.007225	2.71531e-08	0.007225	2.71528e-08	0.007225	2.3752e-08	0.007225	2.47918e-08		0.007225	1.83238e-08	0.007225	1.74998e-08	0.007225	2.01925e-08	0.007225	1.97229e-08	0.007225	1.97693e-08	0.007225	1.96978e-08		0.007225	4.35963e-08	0.007225	4.23172e-08
0.00725	5.43595e-10			0.00725	3.34979e-10			0.00725	8.3547e-10				0.00725	2.10009e-07	0.00725	2.09396e-07	0.00725	1.51945e-07		0.00725	2.88285e-08	0.00725	2.61266e-08	0.00725	2.72755e-08	0.00725	2.72751e-08	0.00725	2.38586e-08	0.00725	2.49029e-08		0.00725	1.77649e-08	0.00725	1.76054e-08	0.00725	2.03014e-08	0.00725	1.98281e-08	0.00725	1.98744e-08	0.00725	1.98028e-08		0.00725	4.43075e-08	0.00725	4.51797e-08
0.007275	5.57852e-10			0.007275	3.24158e-10			0.007275	8.37808e-10				0.007275	2.10706e-07	0.007275	2.10138e-07	0.007275	1.52354e-07		0.007275	2.95846e-08	0.007275	2.61929e-08	0.007275	2.74113e-08	0.007275	2.7411e-08	0.007275	2.39771e-08	0.007275	2.50265e-08		0.007275	1.71911e-08	0.007275	1.7707e-08	0.007275	2.04099e-08	0.007275	1.99336e-08	0.007275	1.99798e-08	0.007275	1.99082e-08		0.007275	4.44315e-08	0.007275	4.3796e-08
0.0073	5.14745e-10			0.0073	3.21307e-10			0.0073	8.42469e-10				0.0073	2.11495e-07	0.0073	2.10865e-07	0.0073	1.52759e-07		0.0073	2.72985e-08	0.0073	2.63939e-08	0.0073	2.75655e-08	0.0073	2.75652e-08	0.0073	2.41117e-08	0.0073	2.51669e-08		0.0073	1.70399e-08	0.0073	1.77915e-08	0.0073	2.05145e-08	0.0073	2.00371e-08	0.0073	2.00833e-08	0.0073	2.00115e-08		0.0073	4.46786e-08	0.0073	4.27026e-08
0.007325	4.524e-10			0.007325	3.27576e-10			0.007325	8.42466e-10				0.007325	2.12316e-07	0.007325	2.11575e-07	0.007325	1.53173e-07		0.007325	2.39922e-08	0.007325	2.66323e-08	0.007325	2.77261e-08	0.007325	2.77258e-08	0.007325	2.42519e-08	0.007325	2.53132e-08		0.007325	1.73723e-08	0.007325	1.78604e-08	0.007325	2.06149e-08	0.007325	2.01383e-08	0.007325	2.01845e-08	0.007325	2.01127e-08		0.007325	4.46785e-08	0.007325	4.19563e-08
0.00735	4.1824e-10			0.00735	3.3982e-10			0.00735	8.26143e-10				0.00735	2.13091e-07	0.00735	2.12274e-07	0.00735	1.54031e-07		0.00735	2.21805e-08	0.00735	2.67955e-08	0.00735	2.78781e-08	0.00735	2.78777e-08	0.00735	2.43844e-08	0.00735	2.54515e-08		0.00735	1.80217e-08	0.00735	1.7922e-08	0.00735	2.0713e-08	0.00735	2.02381e-08	0.00735	2.02842e-08	0.00735	2.02123e-08		0.00735	4.38129e-08	0.00735	4.55627e-08
0.007375	4.31506e-10			0.007375	3.458e-10			0.007375	8.02243e-10				0.007375	2.13789e-07	0.007375	2.12984e-07	0.007375	1.54489e-07		0.007375	2.28841e-08	0.007375	2.68438e-08	0.007375	2.80152e-08	0.007375	2.80148e-08	0.007375	2.4504e-08	0.007375	2.55762e-08		0.007375	1.83388e-08	0.007375	1.79984e-08	0.007375	2.08147e-08	0.007375	2.03398e-08	0.007375	2.03858e-08	0.007375	2.03139e-08		0.007375	4.25454e-08	0.007375	4.46773e-08
0.0074	4.79258e-10			0.0074	3.39252e-10			0.0074	7.85918e-10				0.0074	2.14431e-07	0.0074	2.13718e-07	0.0074	1.54933e-07		0.0074	2.54165e-08	0.0074	2.6815e-08	0.0074	2.81416e-08	0.0074	2.81412e-08	0.0074	2.46141e-08	0.0074	2.56911e-08		0.0074	1.79916e-08	0.0074	1.80974e-08	0.0074	2.09227e-08	0.0074	2.0445e-08	0.0074	2.04909e-08	0.0074	2.04189e-08		0.0074	4.16796e-08	0.0074	4.38835e-08
0.007425	5.24691e-10			0.007425	3.28713e-10			0.007425	7.82129e-10				0.007425	2.15078e-07	0.007425	2.1446e-07	0.007425	1.55767e-07		0.007425	2.78259e-08	0.007425	2.68002e-08	0.007425	2.82689e-08	0.007425	2.82685e-08	0.007425	2.47251e-08	0.007425	2.58067e-08		0.007425	1.74326e-08	0.007425	1.82001e-08	0.007425	2.10323e-08	0.007425	2.05514e-08	0.007425	2.05973e-08	0.007425	2.05253e-08		0.007425	4.14786e-08	0.007425	4.69738e-08
0.00745	5.34972e-10			0.00745	3.21593e-10			0.00745	7.92332e-10				0.00745	2.15781e-07	0.00745	2.14834e-07	0.00745	1.56162e-07		0.00745	2.83712e-08	0.00745	2.68752e-08	0.00745	2.84076e-08	0.00745	2.84072e-08	0.00745	2.4846e-08	0.00745	2.59329e-08		0.00745	1.7055e-08	0.00745	1.79643e-08	0.00745	2.10487e-08	0.00745	2.0605e-08	0.00745	2.06506e-08	0.00745	2.05787e-08		0.00745	4.20198e-08	0.00745	4.52849e-08
0.007475	5.08445e-10			0.007475	3.23873e-10			0.007475	8.10984e-10				0.007475	2.16543e-07	0.007475	2.15912e-07	0.007475	1.56541e-07		0.007475	2.69644e-08	0.007475	2.70378e-08	0.007475	2.85583e-08	0.007475	2.8558e-08	0.007475	2.49776e-08	0.007475	2.60701e-08		0.007475	1.7176e-08	0.007475	1.84327e-08	0.007475	2.12514e-08	0.007475	2.07605e-08	0.007475	2.08063e-08	0.007475	2.07341e-08		0.007475	4.30089e-08	0.007475	4.38448e-08
0.0075	4.75617e-10			0.0075	3.38968e-10			0.0075	8.25561e-10				0.0075	2.17316e-07	0.0075	2.16606e-07	0.0075	1.56928e-07		0.0075	2.52234e-08	0.0075	2.72106e-08	0.0075	2.87114e-08	0.0075	2.8711e-08	0.0075	2.51111e-08	0.0075	2.62094e-08		0.0075	1.79765e-08	0.0075	1.84737e-08	0.0075	2.1347e-08	0.0075	2.08606e-08	0.0075	2.09062e-08	0.0075	2.0834e-08		0.0075	4.3782e-08	0.0075	4.28174e-08
0.007525	4.6832e-10			0.007525	3.58335e-10			0.007525	8.35766e-10				0.007525	2.18048e-07	0.007525	2.17291e-07	0.007525	1.57323e-07		0.007525	2.48364e-08	0.007525	2.73182e-08	0.007525	2.88565e-08	0.007525	2.88561e-08	0.007525	2.52376e-08	0.007525	2.63414e-08		0.007525	1.90036e-08	0.007525	1.85161e-08	0.007525	2.14419e-08	0.007525	2.09596e-08	0.007525	2.10052e-08	0.007525	2.09329e-08		0.007525	4.43232e-08	0.007525	4.21174e-08
0.00755	4.87551e-10			0.00755	3.70584e-10			0.00755	8.448e-10				0.00755	2.18737e-07	0.00755	2.1799e-07	0.00755	1.5772e-07		0.00755	2.58563e-08	0.00755	2.73625e-08	0.00755	2.89933e-08	0.00755	2.89929e-08	0.00755	2.53569e-08	0.00755	2.64658e-08		0.00755	1.96532e-08	0.00755	1.8579e-08	0.00755	2.15414e-08	0.00755	2.10607e-08	0.00755	2.11062e-08	0.00755	2.10339e-08		0.00755	4.48023e-08	0.00755	4.16166e-08
0.007575	5.06782e-10			0.007575	3.72862e-10			0.007575	8.48007e-10				0.007575	2.19425e-07	0.007575	2.18707e-07	0.007575	1.58541e-07		0.007575	2.68762e-08	0.007575	2.74104e-08	0.007575	2.91303e-08	0.007575	2.91299e-08	0.007575	2.54763e-08	0.007575	2.65903e-08		0.007575	1.9774e-08	0.007575	1.86632e-08	0.007575	2.16463e-08	0.007575	2.11648e-08	0.007575	2.12102e-08	0.007575	2.11378e-08		0.007575	4.49724e-08	0.007575	4.52885e-08
0.0076	5.07119e-10			0.0076	3.66596e-10			0.0076	8.47135e-10				0.0076	2.20144e-07	0.0076	2.1908e-07	0.0076	1.5937e-07		0.0076	2.6894e-08	0.0076	2.75062e-08	0.0076	2.92736e-08	0.0076	2.92732e-08	0.0076	2.56013e-08	0.0076	2.67207e-08		0.0076	1.94417e-08	0.0076	1.84298e-08	0.0076	2.16633e-08	0.0076	2.12186e-08	0.0076	2.12637e-08	0.0076	2.11916e-08		0.0076	4.49261e-08	0.0076	4.82804e-08
0.007625	5.01817e-10			0.007625	3.56059e-10			0.007625	8.43632e-10				0.007625	2.20873e-07	0.007625	2.20182e-07	0.007625	1.5979e-07		0.007625	2.66129e-08	0.007625	2.76155e-08	0.007625	2.9419e-08	0.007625	2.94186e-08	0.007625	2.57281e-08	0.007625	2.6853e-08		0.007625	1.88829e-08	0.007625	1.89301e-08	0.007625	2.18748e-08	0.007625	2.13792e-08	0.007625	2.14244e-08	0.007625	2.1352e-08		0.007625	4.47404e-08	0.007625	4.67622e-08
0.00765	5.15417e-10			0.00765	3.50078e-10			0.00765	8.30516e-10				0.00765	2.21571e-07	0.00765	2.20915e-07	0.00765	1.60228e-07		0.00765	2.73341e-08	0.00765	2.7679e-08	0.00765	2.95585e-08	0.00765	2.95581e-08	0.00765	2.58497e-08	0.00765	2.69798e-08		0.00765	1.85657e-08	0.00765	1.90076e-08	0.00765	2.19814e-08	0.00765	2.1486e-08	0.00765	2.15311e-08	0.00765	2.14587e-08		0.00765	4.40448e-08	0.00765	4.57762e-08
0.007675	5.48909e-10			0.007675	3.5492e-10			0.007675	8.15072e-10				0.007675	2.22236e-07	0.007675	2.21628e-07	0.007675	1.60671e-07		0.007675	2.91103e-08	0.007675	2.76975e-08	0.007675	2.96918e-08	0.007675	2.96914e-08	0.007675	2.59658e-08	0.007675	2.71009e-08		0.007675	1.88225e-08	0.007675	1.90683e-08	0.007675	2.20833e-08	0.007675	2.159e-08	0.007675	2.1635e-08	0.007675	2.15626e-08		0.007675	4.32257e-08	0.007675	4.50768e-08
0.0077	5.71786e-10			0.0077	3.65741e-10			0.0077	8.17113e-10				0.0077	2.22919e-07	0.0077	2.22329e-07	0.0077	1.61495e-07		0.0077	3.03235e-08	0.0077	2.77466e-08	0.0077	2.98287e-08	0.0077	2.98283e-08	0.0077	2.60852e-08	0.0077	2.72254e-08		0.0077	1.93963e-08	0.0077	1.91238e-08	0.0077	2.21831e-08	0.0077	2.16925e-08	0.0077	2.17375e-08	0.0077	2.1665e-08		0.0077	4.33339e-08	0.0077	4.82197e-08
0.007725	5.56202e-10			0.007725	3.72578e-10			0.007725	8.37513e-10				0.007725	2.23664e-07	0.007725	2.23038e-07	0.007725	1.6187e-07		0.007725	2.9497e-08	0.007725	2.78904e-08	0.007725	2.99784e-08	0.007725	2.99779e-08	0.007725	2.62157e-08	0.007725	2.73615e-08		0.007725	1.97589e-08	0.007725	1.91921e-08	0.007725	2.22857e-08	0.007725	2.17963e-08	0.007725	2.18411e-08	0.007725	2.17686e-08		0.007725	4.44158e-08	0.007725	4.64177e-08
0.00775	5.13424e-10			0.00775	3.75714e-10			0.00775	8.515e-10				0.00775	2.24453e-07	0.00775	2.23754e-07	0.00775	1.62258e-07		0.00775	2.72284e-08	0.00775	2.80958e-08	0.00775	3.01371e-08	0.00775	3.01367e-08	0.00775	2.63542e-08	0.00775	2.7506e-08		0.00775	1.99252e-08	0.00775	1.92702e-08	0.00775	2.23907e-08	0.00775	2.19013e-08	0.00775	2.1946e-08	0.00775	2.18735e-08		0.00775	4.51576e-08	0.00775	4.51516e-08
0.007775	4.76279e-10			0.007775	3.78559e-10			0.007775	8.4947e-10				0.007775	2.25233e-07	0.007775	2.2447e-07	0.007775	1.62676e-07		0.007775	2.52585e-08	0.007775	2.82803e-08	0.007775	3.02943e-08	0.007775	3.02939e-08	0.007775	2.64913e-08	0.007775	2.76491e-08		0.007775	2.00761e-08	0.007775	1.93503e-08	0.007775	2.24961e-08	0.007775	2.20065e-08	0.007775	2.20511e-08	0.007775	2.19786e-08		0.007775	4.50499e-08	0.007775	4.44757e-08
0.0078	4.68653e-10			0.0078	3.75995e-10			0.0078	8.53259e-10				0.0078	2.25965e-07	0.0078	2.25197e-07	0.0078	1.63496e-07		0.0078	2.48541e-08	0.0078	2.83882e-08	0.0078	3.04421e-08	0.0078	3.04417e-08	0.0078	2.66202e-08	0.0078	2.77835e-08		0.0078	1.99402e-08	0.0078	1.94408e-08	0.0078	2.26045e-08	0.0078	2.21134e-08	0.0078	2.21579e-08	0.0078	2.20853e-08		0.0078	4.52509e-08	0.0078	4.7867e-08
0.007825	5.04143e-10			0.007825	3.66883e-10			0.007825	8.66662e-10				0.007825	2.26627e-07	0.007825	2.25936e-07	0.007825	1.63885e-07		0.007825	2.67362e-08	0.007825	2.8392e-08	0.007825	3.05761e-08	0.007825	3.05756e-08	0.007825	2.67369e-08	0.007825	2.79052e-08		0.007825	1.94569e-08	0.007825	1.95418e-08	0.007825	2.27161e-08	0.007825	2.22223e-08	0.007825	2.22667e-08	0.007825	2.21941e-08		0.007825	4.59617e-08	0.007825	4.6389e-08
0.00785	5.70465e-10			0.00785	3.58053e-10			0.00785	8.71327e-10				0.00785	2.2724e-07	0.00785	2.26674e-07	0.00785	1.6429e-07		0.00785	3.02535e-08	0.00785	2.83282e-08	0.00785	3.07001e-08	0.00785	3.06996e-08	0.00785	2.68449e-08	0.00785	2.80178e-08		0.00785	1.89886e-08	0.00785	1.96394e-08	0.00785	2.28273e-08	0.00785	2.23313e-08	0.00785	2.23756e-08	0.00785	2.23029e-08		0.00785	4.62091e-08	0.00785	4.54188e-08
0.007875	6.17885e-10			0.007875	3.54065e-10			0.007875	8.66375e-10				0.007875	2.27883e-07	0.007875	2.27403e-07	0.007875	1.64713e-07		0.007875	3.27683e-08	0.007875	2.83209e-08	0.007875	3.08305e-08	0.007875	3.083e-08	0.007875	2.69584e-08	0.007875	2.81362e-08		0.007875	1.87771e-08	0.007875	1.97263e-08	0.007875	2.2936e-08	0.007875	2.24391e-08	0.007875	2.24833e-08	0.007875	2.24106e-08		0.007875	4.59465e-08	0.007875	4.48613e-08
0.0079	6.14246e-10			0.0079	3.58339e-10			0.0079	8.62001e-10				0.0079	2.28608e-07	0.0079	2.28117e-07	0.0079	1.65549e-07		0.0079	3.25753e-08	0.0079	2.84436e-08	0.0079	3.09778e-08	0.0079	3.09774e-08	0.0079	2.70869e-08	0.0079	2.82702e-08		0.0079	1.90038e-08	0.0079	1.97986e-08	0.0079	2.30409e-08	0.0079	2.25448e-08	0.0079	2.25889e-08	0.0079	2.25161e-08		0.0079	4.57145e-08	0.0079	4.84641e-08
0.007925	5.79756e-10			0.007925	3.71154e-10			0.007925	8.64336e-10				0.007925	2.29384e-07	0.007925	2.28815e-07	0.007925	1.65958e-07		0.007925	3.07462e-08	0.007925	2.86387e-08	0.007925	3.11356e-08	0.007925	3.11352e-08	0.007925	2.72245e-08	0.007925	2.84138e-08		0.007925	1.96834e-08	0.007925	1.98587e-08	0.007925	2.3142e-08	0.007925	2.26482e-08	0.007925	2.26922e-08	0.007925	2.26195e-08		0.007925	4.58383e-08	0.007925	4.71788e-08
0.00795	5.373e-10			0.00795	3.83971e-10			0.00795	8.76286e-10				0.00795	2.30172e-07	0.00795	2.29512e-07	0.00795	1.6635e-07		0.00795	2.84946e-08	0.00795	2.88463e-08	0.00795	3.12963e-08	0.00795	3.12958e-08	0.00795	2.73647e-08	0.00795	2.856e-08		0.00795	2.03631e-08	0.00795	1.99239e-08	0.00795	2.3244e-08	0.00795	2.27518e-08	0.00795	2.27957e-08	0.00795	2.2723e-08		0.00795	4.64721e-08	0.00795	4.60289e-08
0.007975	4.99498e-10			0.007975	3.90524e-10			0.007975	8.84733e-10				0.007975	2.30953e-07	0.007975	2.30222e-07	0.007975	1.67161e-07		0.007975	2.64899e-08	0.007975	2.90351e-08	0.007975	3.14557e-08	0.007975	3.14552e-08	0.007975	2.75037e-08	0.007975	2.8705e-08		0.007975	2.07107e-08	0.007975	2.00041e-08	0.007975	2.33497e-08	0.007975	2.28574e-08	0.007975	2.29011e-08	0.007975	2.28284e-08		0.007975	4.692e-08	0.007975	4.92616e-08
0.008	4.94194e-10			0.008	3.93088e-10			0.008	8.72202e-10				0.008	2.31681e-07	0.008	2.30939e-07	0.008	1.67598e-07		0.008	2.62086e-08	0.008	2.91389e-08	0.008	3.16046e-08	0.008	3.16041e-08	0.008	2.76335e-08	0.008	2.88404e-08		0.008	2.08466e-08	0.008	2.00924e-08	0.008	2.34577e-08	0.008	2.29642e-08	0.008	2.30078e-08	0.008	2.2935e-08		0.008	4.62555e-08	0.008	4.81693e-08
0.008025	5.29342e-10			0.008025	3.94227e-10			0.008025	8.46261e-10				0.008025	2.32704e-07	0.008025	2.31658e-07	0.008025	1.68474e-07		0.008025	2.80726e-08	0.008025	2.96844e-08	0.008025	3.18141e-08	0.008025	3.18137e-08	0.008025	2.78166e-08	0.008025	2.90315e-08		0.008025	2.09071e-08	0.008025	2.01827e-08	0.008025	2.35664e-08	0.008025	2.30716e-08	0.008025	2.3115e-08	0.008025	2.30423e-08		0.008025	4.48798e-08	0.008025	5.16468e-08
0.00805	5.80087e-10			0.00805	3.91662e-10			0.00805	8.27606e-10				0.00805	2.32982e-07	0.00805	2.32385e-07	0.00805	1.68509e-07		0.00805	3.07638e-08	0.00805	2.90793e-08	0.00805	3.18711e-08	0.00805	3.18706e-08	0.00805	2.78656e-08	0.00805	2.90824e-08		0.00805	2.0771e-08	0.00805	2.02787e-08	0.00805	2.3677e-08	0.00805	2.31801e-08	0.00805	2.32235e-08	0.00805	2.31508e-08		0.00805	4.38905e-08	0.00805	4.61584e-08
0.008075	6.2154e-10			0.008075	3.83688e-10			0.008075	8.29648e-10				0.008075	2.33635e-07	0.008075	2.33122e-07	0.008075	1.69332e-07		0.008075	3.29621e-08	0.008075	2.9087e-08	0.008075	3.20051e-08	0.008075	3.20046e-08	0.008075	2.79823e-08	0.008075	2.92041e-08		0.008075	2.03482e-08	0.008075	2.03823e-08	0.008075	2.37901e-08	0.008075	2.32904e-08	0.008075	2.33336e-08	0.008075	2.32609e-08		0.008075	4.39987e-08	0.008075	4.96379e-08
0.0081	6.28169e-10			0.0081	3.77139e-10			0.0081	8.50632e-10				0.0081	2.34344e-07	0.0081	2.33856e-07	0.0081	1.69707e-07		0.0081	3.33137e-08	0.0081	2.91857e-08	0.0081	3.21509e-08	0.0081	3.21504e-08	0.0081	2.81094e-08	0.0081	2.93367e-08		0.0081	2.00008e-08	0.0081	2.04801e-08	0.0081	2.39023e-08	0.0081	2.34005e-08	0.0081	2.34436e-08	0.0081	2.33708e-08		0.0081	4.51116e-08	0.0081	4.7985e-08
0.008125	5.91695e-10			0.008125	3.78277e-10			0.008125	8.75701e-10				0.008125	2.35482e-07	0.008125	2.34575e-07	0.008125	1.70074e-07		0.008125	3.13793e-08	0.008125	2.9933e-08	0.008125	3.23855e-08	0.008125	3.2385e-08	0.008125	2.83145e-08	0.008125	2.95508e-08		0.008125	2.00611e-08	0.008125	2.05622e-08	0.008125	2.40106e-08	0.008125	2.35085e-08	0.008125	2.35515e-08	0.008125	2.34787e-08		0.008125	4.6441e-08	0.008125	4.66457e-08
0.00815	5.37967e-10			0.00815	3.83403e-10			0.00815	8.95233e-10				0.00815	2.35929e-07	0.00815	2.35287e-07	0.00815	1.70865e-07		0.00815	2.853e-08	0.00815	2.95893e-08	0.00815	3.24777e-08	0.00815	3.24772e-08	0.00815	2.83945e-08	0.00815	2.9634e-08		0.00815	2.0333e-08	0.00815	2.06381e-08	0.00815	2.41172e-08	0.00815	2.36156e-08	0.00815	2.36584e-08	0.00815	2.35857e-08		0.00815	4.74769e-08	0.00815	4.9812e-08
0.008175	4.98835e-10			0.008175	3.89671e-10			0.008175	9.11267e-10				0.008175	2.36712e-07	0.008175	2.35997e-07	0.008175	1.71249e-07		0.008175	2.64547e-08	0.008175	2.97854e-08	0.008175	3.26395e-08	0.008175	3.2639e-08	0.008175	2.85356e-08	0.008175	2.97813e-08		0.008175	2.06654e-08	0.008175	2.07142e-08	0.008175	2.42236e-08	0.008175	2.37225e-08	0.008175	2.37652e-08	0.008175	2.36925e-08		0.008175	4.83272e-08	0.008175	4.83049e-08
0.0082	5.00829e-10			0.0082	3.99355e-10			0.0082	9.26133e-10				0.0082	2.37429e-07	0.0082	2.36701e-07	0.0082	1.71635e-07		0.0082	2.65604e-08	0.0082	2.98739e-08	0.0082	3.27878e-08	0.0082	3.27873e-08	0.0082	2.86649e-08	0.0082	2.99161e-08		0.0082	2.1179e-08	0.0082	2.07864e-08	0.0082	2.43288e-08	0.0082	2.38287e-08	0.0082	2.38711e-08	0.0082	2.37985e-08		0.0082	4.91156e-08	0.0082	4.71762e-08
0.008225	5.44598e-10			0.008225	4.07042e-10			0.008225	9.31668e-10				0.008225	2.38438e-07	0.008225	2.37408e-07	0.008225	1.72039e-07		0.008225	2.88817e-08	0.008225	3.04074e-08	0.008225	3.2997e-08	0.008225	3.29965e-08	0.008225	2.88476e-08	0.008225	3.01068e-08		0.008225	2.15867e-08	0.008225	2.0865e-08	0.008225	2.44354e-08	0.008225	2.39355e-08	0.008225	2.39778e-08	0.008225	2.39052e-08		0.008225	4.94092e-08	0.008225	4.64927e-08
0.00825	5.92353e-10			0.00825	4.05336e-10			0.00825	9.20011e-10				0.00825	2.3872e-07	0.00825	2.38133e-07	0.00825	1.72888e-07		0.00825	3.14143e-08	0.00825	2.98059e-08	0.00825	3.30557e-08	0.00825	3.30552e-08	0.00825	2.88981e-08	0.00825	3.01592e-08		0.00825	2.14962e-08	0.00825	2.0962e-08	0.00825	2.45471e-08	0.00825	2.40452e-08	0.00825	2.40874e-08	0.00825	2.40147e-08		0.00825	4.87909e-08	0.00825	5.04121e-08
0.008275	6.16237e-10			0.008275	3.96505e-10			0.008275	9.01649e-10				0.008275	2.39401e-07	0.008275	2.38871e-07	0.008275	1.73336e-07		0.008275	3.26809e-08	0.008275	2.98599e-08	0.008275	3.31972e-08	0.008275	3.31967e-08	0.008275	2.90214e-08	0.008275	3.02878e-08		0.008275	2.10279e-08	0.008275	2.10699e-08	0.008275	2.46623e-08	0.008275	2.41571e-08	0.008275	2.41991e-08	0.008275	2.41265e-08		0.008275	4.78172e-08	0.008275	4.95322e-08
0.0083	6.20218e-10			0.0083	3.86538e-10			0.0083	8.94071e-10				0.0083	2.40474e-07	0.0083	2.39612e-07	0.0083	1.73764e-07		0.0083	3.2892e-08	0.0083	3.05152e-08	0.0083	3.34208e-08	0.0083	3.34202e-08	0.0083	2.92167e-08	0.0083	3.04917e-08		0.0083	2.04993e-08	0.0083	2.11758e-08	0.0083	2.47776e-08	0.0083	2.42694e-08	0.0083	2.43113e-08	0.0083	2.42387e-08		0.0083	4.74153e-08	0.0083	4.86758e-08
0.008325	6.13254e-10			0.008325	3.85116e-10			0.008325	9.05148e-10				0.008325	2.41206e-07	0.008325	2.40336e-07	0.008325	1.74157e-07		0.008325	3.25227e-08	0.008325	3.06093e-08	0.008325	3.35733e-08	0.008325	3.35727e-08	0.008325	2.93496e-08	0.008325	3.06303e-08		0.008325	2.04239e-08	0.008325	2.12628e-08	0.008325	2.48884e-08	0.008325	2.43795e-08	0.008325	2.44213e-08	0.008325	2.43487e-08		0.008325	4.80027e-08	0.008325	4.76899e-08
0.00835	5.98328e-10			0.00835	3.95366e-10			0.00835	9.30506e-10				0.00835	2.41949e-07	0.00835	2.41039e-07	0.00835	1.74937e-07		0.00835	3.17311e-08	0.00835	3.07236e-08	0.00835	3.37287e-08	0.00835	3.37281e-08	0.00835	2.94851e-08	0.00835	3.07716e-08		0.00835	2.09674e-08	0.00835	2.13291e-08	0.00835	2.49935e-08	0.00835	2.44865e-08	0.00835	2.4528e-08	0.00835	2.44555e-08		0.00835	4.93475e-08	0.00835	5.08156e-08
0.008375	5.79425e-10			0.008375	4.09895e-10			0.008375	9.55866e-10				0.008375	2.427e-07	0.008375	2.41733e-07	0.008375	1.75304e-07		0.008375	3.07287e-08	0.008375	3.08468e-08	0.008375	3.38857e-08	0.008375	3.38852e-08	0.008375	2.9622e-08	0.008375	3.09144e-08		0.008375	2.1738e-08	0.008375	2.13918e-08	0.008375	2.50972e-08	0.008375	2.45923e-08	0.008375	2.46337e-08	0.008375	2.45612e-08		0.008375	5.06924e-08	0.008375	4.91636e-08
0.0084	5.66492e-10			0.0084	4.26985e-10			0.0084	9.71609e-10				0.0084	2.4344e-07	0.0084	2.42423e-07	0.0084	1.75688e-07		0.0084	3.00428e-08	0.0084	3.09538e-08	0.0084	3.40409e-08	0.0084	3.40404e-08	0.0084	2.97573e-08	0.0084	3.10555e-08		0.0084	2.26443e-08	0.0084	2.14548e-08	0.0084	2.52004e-08	0.0084	2.46976e-08	0.0084	2.47388e-08	0.0084	2.46663e-08		0.0084	5.15273e-08	0.0084	4.80784e-08
0.008425	5.64831e-10			0.008425	4.38373e-10			0.008425	9.80355e-10				0.008425	2.44163e-07	0.008425	2.43123e-07	0.008425	1.765e-07		0.008425	2.99547e-08	0.008425	3.10324e-08	0.008425	3.41926e-08	0.008425	3.4192e-08	0.008425	2.98894e-08	0.008425	3.11933e-08		0.008425	2.32482e-08	0.008425	2.15329e-08	0.008425	2.53071e-08	0.008425	2.48046e-08	0.008425	2.48457e-08	0.008425	2.47733e-08		0.008425	5.19912e-08	0.008425	5.15398e-08
0.00845	5.67815e-10			0.00845	4.28976e-10			0.00845	9.86185e-10				0.00845	2.44878e-07	0.00845	2.43863e-07	0.00845	1.76903e-07		0.00845	3.01129e-08	0.00845	3.11009e-08	0.00845	3.43428e-08	0.00845	3.43423e-08	0.00845	3.00203e-08	0.00845	3.13299e-08		0.00845	2.27499e-08	0.00845	2.16504e-08	0.00845	2.54247e-08	0.00845	2.49179e-08	0.00845	2.49587e-08	0.00845	2.48863e-08		0.00845	5.23003e-08	0.00845	5.01881e-08
0.008475	5.7412e-10			0.008475	4.08759e-10			0.008475	9.86475e-10				0.008475	2.45587e-07	0.008475	2.44622e-07	0.008475	1.77316e-07		0.008475	3.04473e-08	0.008475	3.11635e-08	0.008475	3.44922e-08	0.008475	3.44916e-08	0.008475	3.01505e-08	0.008475	3.14656e-08		0.008475	2.16777e-08	0.008475	2.17817e-08	0.008475	2.55471e-08	0.008475	2.50344e-08	0.008475	2.5075e-08	0.008475	2.50027e-08		0.008475	5.23157e-08	0.008475	4.92642e-08
0.0085	5.90371e-10			0.0085	4.00497e-10			0.0085	9.71896e-10				0.0085	2.46281e-07	0.0085	2.45359e-07	0.0085	1.7817e-07		0.0085	3.13091e-08	0.0085	3.12039e-08	0.0085	3.46384e-08	0.0085	3.46378e-08	0.0085	3.02778e-08	0.0085	3.15984e-08		0.0085	2.12395e-08	0.0085	2.18829e-08	0.0085	2.56626e-08	0.0085	2.51476e-08	0.0085	2.51881e-08	0.0085	2.51158e-08		0.0085	5.15426e-08	0.0085	5.3021e-08
0.008525	6.05952e-10			0.008525	4.06191e-10			0.008525	9.36335e-10				0.008525	2.46975e-07	0.008525	2.46071e-07	0.008525	1.7865e-07		0.008525	3.21354e-08	0.008525	3.12502e-08	0.008525	3.4785e-08	0.008525	3.47844e-08	0.008525	3.04055e-08	0.008525	3.17316e-08		0.008525	2.15415e-08	0.008525	2.19562e-08	0.008525	2.57709e-08	0.008525	2.52569e-08	0.008525	2.52973e-08	0.008525	2.5225e-08		0.008525	4.96566e-08	0.008525	5.22229e-08
0.00855	6.01975e-10			0.00855	4.18156e-10			0.00855	8.97573e-10				0.00855	2.47702e-07	0.00855	2.4677e-07	0.00855	1.79136e-07		0.00855	3.19246e-08	0.00855	3.13492e-08	0.00855	3.49385e-08	0.00855	3.4938e-08	0.00855	3.05393e-08	0.00855	3.18711e-08		0.00855	2.21761e-08	0.00855	2.20213e-08	0.00855	2.58765e-08	0.00855	2.53646e-08	0.00855	2.54048e-08	0.00855	2.53326e-08		0.00855	4.7601e-08	0.00855	5.16926e-08
0.008575	5.85729e-10			0.008575	4.30115e-10			0.008575	8.86495e-10				0.008575	2.48448e-07	0.008575	2.4783e-07	0.008575	1.7957e-07		0.008575	3.10629e-08	0.008575	3.14791e-08	0.008575	3.50965e-08	0.008575	3.50959e-08	0.008575	3.0677e-08	0.008575	3.20147e-08		0.008575	2.28103e-08	0.008575	2.24441e-08	0.008575	2.60809e-08	0.008575	2.55285e-08	0.008575	2.55686e-08	0.008575	2.54962e-08		0.008575	4.70135e-08	0.008575	5.07902e-08
0.0086	5.77437e-10			0.0086	4.3496e-10			0.0086	9.11562e-10				0.0086	2.49181e-07	0.0086	2.48543e-07	0.0086	1.80351e-07		0.0086	3.06232e-08	0.0086	3.1587e-08	0.0086	3.5252e-08	0.0086	3.52514e-08	0.0086	3.08124e-08	0.0086	3.2156e-08		0.0086	2.30672e-08	0.0086	2.24623e-08	0.0086	2.61828e-08	0.0086	2.56386e-08	0.0086	2.56785e-08	0.0086	2.56062e-08		0.0086	4.83429e-08	0.0086	5.36318e-08
0.008625	5.84402e-10			0.008625	4.33251e-10			0.008625	9.63159e-10				0.008625	2.49889e-07	0.008625	2.49268e-07	0.008625	1.80669e-07		0.008625	3.09926e-08	0.008625	3.1656e-08	0.008625	3.54024e-08	0.008625	3.54018e-08	0.008625	3.09435e-08	0.008625	3.22926e-08		0.008625	2.29766e-08	0.008625	2.2508e-08	0.008625	2.62901e-08	0.008625	2.57508e-08	0.008625	2.57906e-08	0.008625	2.57183e-08		0.008625	5.10792e-08	0.008625	5.11949e-08
0.00865	5.9899e-10			0.00865	4.26699e-10			0.00865	1.02233e-09				0.00865	2.50585e-07	0.00865	2.49641e-07	0.00865	1.80973e-07		0.00865	3.17662e-08	0.00865	3.17081e-08	0.00865	3.55504e-08	0.00865	3.55498e-08	0.00865	3.10724e-08	0.00865	3.24271e-08		0.00865	2.26291e-08	0.00865	2.22178e-08	0.00865	2.6303e-08	0.00865	2.58083e-08	0.00865	2.58477e-08	0.00865	2.57757e-08		0.00865	5.42171e-08	0.00865	4.91732e-08
0.008675	6.033e-10			0.008675	4.21292e-10			0.008675	1.05526e-09				0.008675	2.51298e-07	0.008675	2.50373e-07	0.008675	1.81739e-07		0.008675	3.19948e-08	0.008675	3.17894e-08	0.008675	3.57022e-08	0.008675	3.57016e-08	0.008675	3.12047e-08	0.008675	3.2565e-08		0.008675	2.23424e-08	0.008675	2.23545e-08	0.008675	2.64233e-08	0.008675	2.59219e-08	0.008675	2.59611e-08	0.008675	2.58891e-08		0.008675	5.59638e-08	0.008675	5.23266e-08
0.0087	5.94352e-10			0.0087	4.2613e-10			0.0087	1.04653e-09				0.0087	2.52032e-07	0.0087	2.51446e-07	0.0087	1.82169e-07		0.0087	3.15203e-08	0.0087	3.19056e-08	0.0087	3.58588e-08	0.0087	3.58582e-08	0.0087	3.13411e-08	0.0087	3.27073e-08		0.0087	2.2599e-08	0.0087	2.28178e-08	0.0087	2.66358e-08	0.0087	2.6089e-08	0.0087	2.61282e-08	0.0087	2.60561e-08		0.0087	5.55004e-08	0.0087	5.14057e-08
0.008725	5.93359e-10			0.008725	4.34674e-10			0.008725	1.01621e-09				0.008725	2.52754e-07	0.008725	2.51791e-07	0.008725	1.82639e-07		0.008725	3.14676e-08	0.008725	3.20005e-08	0.008725	3.60129e-08	0.008725	3.60122e-08	0.008725	3.14753e-08	0.008725	3.28472e-08		0.008725	2.30521e-08	0.008725	2.24896e-08	0.008725	2.66399e-08	0.008725	2.61424e-08	0.008725	2.61812e-08	0.008725	2.61093e-08		0.008725	5.38928e-08	0.008725	5.11253e-08
0.00875	6.13256e-10			0.00875	4.38378e-10			0.00875	9.85895e-10				0.00875	2.53441e-07	0.00875	2.52506e-07	0.00875	1.83109e-07		0.00875	3.25228e-08	0.00875	3.2043e-08	0.00875	3.61599e-08	0.00875	3.61593e-08	0.00875	3.16033e-08	0.00875	3.29808e-08		0.00875	2.32485e-08	0.00875	2.26085e-08	0.00875	2.67558e-08	0.00875	2.62537e-08	0.00875	2.62923e-08	0.00875	2.62206e-08		0.00875	5.2285e-08	0.00875	5.09376e-08
0.008775	6.40116e-10			0.008775	4.38663e-10			0.008775	9.61699e-10				0.008775	2.54118e-07	0.008775	2.53588e-07	0.008775	1.83568e-07		0.008775	3.39473e-08	0.008775	3.20717e-08	0.008775	3.63047e-08	0.008775	3.63041e-08	0.008775	3.17294e-08	0.008775	3.31122e-08		0.008775	2.32636e-08	0.008775	2.30843e-08	0.008775	2.69719e-08	0.008775	2.64229e-08	0.008775	2.64615e-08	0.008775	2.63896e-08		0.008775	5.10018e-08	0.008775	5.07055e-08
0.0088	6.50064e-10			0.0088	4.39519e-10			0.0088	9.46251e-10				0.0088	2.54821e-07	0.0088	2.54308e-07	0.0088	1.84424e-07		0.0088	3.44749e-08	0.0088	3.21484e-08	0.0088	3.64556e-08	0.0088	3.6455e-08	0.0088	3.18609e-08	0.0088	3.32493e-08		0.0088	2.3309e-08	0.0088	2.31265e-08	0.0088	2.70791e-08	0.0088	2.65355e-08	0.0088	2.65738e-08	0.0088	2.6502e-08		0.0088	5.01825e-08	0.0088	5.46325e-08
0.008825	6.30829e-10			0.008825	4.42936e-10			0.008825	9.49461e-10				0.008825	2.55572e-07	0.008825	2.55023e-07	0.008825	1.84832e-07		0.008825	3.34547e-08	0.008825	3.23009e-08	0.008825	3.66169e-08	0.008825	3.66162e-08	0.008825	3.20014e-08	0.008825	3.33958e-08		0.008825	2.34902e-08	0.008825	2.31745e-08	0.008825	2.71865e-08	0.008825	2.66475e-08	0.008825	2.66856e-08	0.008825	2.66138e-08		0.008825	5.03528e-08	0.008825	5.31452e-08
0.00885	5.92361e-10			0.00885	4.43789e-10			0.00885	9.8386e-10				0.00885	2.56354e-07	0.00885	2.55383e-07	0.00885	1.85182e-07		0.00885	3.14147e-08	0.00885	3.24989e-08	0.00885	3.67851e-08	0.00885	3.67844e-08	0.00885	3.2148e-08	0.00885	3.35488e-08		0.00885	2.35354e-08	0.00885	2.28779e-08	0.00885	2.71971e-08	0.00885	2.67035e-08	0.00885	2.67412e-08	0.00885	2.66698e-08		0.00885	5.2177e-08	0.00885	5.14167e-08
0.008875	5.63843e-10			0.008875	4.39804e-10			0.008875	1.04128e-09				0.008875	2.5712e-07	0.008875	2.56473e-07	0.008875	1.85489e-07		0.008875	2.99023e-08	0.008875	3.26648e-08	0.008875	3.695e-08	0.008875	3.69494e-08	0.008875	3.22917e-08	0.008875	3.36987e-08		0.008875	2.33241e-08	0.008875	2.33836e-08	0.008875	2.7419e-08	0.008875	2.68749e-08	0.008875	2.69126e-08	0.008875	2.6841e-08		0.008875	5.52221e-08	0.008875	4.9652e-08
0.0089	5.63838e-10			0.0089	4.39805e-10			0.0089	1.08967e-09				0.0089	2.5784e-07	0.0089	2.57194e-07	0.0089	1.86226e-07		0.0089	2.9902e-08	0.0089	3.27533e-08	0.0089	3.71053e-08	0.0089	3.71046e-08	0.0089	3.2427e-08	0.0089	3.38397e-08		0.0089	2.33242e-08	0.0089	2.34412e-08	0.0089	2.7529e-08	0.0089	2.69883e-08	0.0089	2.70259e-08	0.0089	2.69543e-08		0.0089	5.77883e-08	0.0089	5.27345e-08
0.008925	5.82078e-10			0.008925	4.46068e-10			0.008925	1.11066e-09				0.008925	2.5853e-07	0.008925	2.57544e-07	0.008925	1.86601e-07		0.008925	3.08693e-08	0.008925	3.27961e-08	0.008925	3.72544e-08	0.008925	3.72537e-08	0.008925	3.25568e-08	0.008925	3.39751e-08		0.008925	2.36563e-08	0.008925	2.31342e-08	0.008925	2.75369e-08	0.008925	2.7043e-08	0.008925	2.70801e-08	0.008925	2.70089e-08		0.008925	5.89016e-08	0.008925	5.14404e-08
0.00895	6.11933e-10			0.00895	4.49771e-10			0.00895	1.10891e-09				0.00895	2.59202e-07	0.00895	2.58258e-07	0.00895	1.87018e-07		0.00895	3.24527e-08	0.00895	3.28132e-08	0.00895	3.73996e-08	0.00895	3.73989e-08	0.00895	3.26832e-08	0.00895	3.41069e-08		0.00895	2.38527e-08	0.00895	2.32697e-08	0.00895	2.76561e-08	0.00895	2.71556e-08	0.00895	2.71925e-08	0.00895	2.71214e-08		0.00895	5.88088e-08	0.00895	5.08928e-08
0.008975	6.52389e-10			0.008975	4.45783e-10			0.008975	1.08675e-09				0.008975	2.59856e-07	0.008975	2.59348e-07	0.008975	1.87887e-07		0.008975	3.45981e-08	0.008975	3.28088e-08	0.008975	3.75413e-08	0.008975	3.75406e-08	0.008975	3.28065e-08	0.008975	3.42355e-08		0.008975	2.36412e-08	0.008975	2.37708e-08	0.008975	2.78784e-08	0.008975	2.7328e-08	0.008975	2.73648e-08	0.008975	2.72935e-08		0.008975	5.76338e-08	0.008975	5.51697e-08
0.009	6.79914e-10			0.009	4.37525e-10			0.009	1.04799e-09				0.009	2.60531e-07	0.009	2.59725e-07	0.009	1.88372e-07		0.009	3.60579e-08	0.009	3.28449e-08	0.009	3.76877e-08	0.009	3.7687e-08	0.009	3.29339e-08	0.009	3.43684e-08		0.009	2.32033e-08	0.009	2.34766e-08	0.009	2.78922e-08	0.009	2.73872e-08	0.009	2.74236e-08	0.009	2.73526e-08		0.009	5.55779e-08	0.009	5.45928e-08
0.009025	6.70627e-10			0.009025	4.33538e-10			0.009025	1.01009e-09				0.009025	2.61626e-07	0.009025	2.60454e-07	0.009025	1.88856e-07		0.009025	3.55654e-08	0.009025	3.3553e-08	0.009025	3.79255e-08	0.009025	3.79248e-08	0.009025	3.31417e-08	0.009025	3.45852e-08		0.009025	2.29918e-08	0.009025	2.36117e-08	0.009025	2.8014e-08	0.009025	2.75026e-08	0.009025	2.75387e-08	0.009025	2.74679e-08		0.009025	5.35683e-08	0.009025	5.41587e-08
0.00905	6.23864e-10			0.00905	4.3724e-10			0.00905	9.91145e-10				0.00905	2.62061e-07	0.00905	2.61169e-07	0.00905	1.89719e-07		0.00905	3.30854e-08	0.00905	3.31687e-08	0.00905	3.80202e-08	0.00905	3.80195e-08	0.00905	3.32237e-08	0.00905	3.46706e-08		0.00905	2.31881e-08	0.00905	2.37228e-08	0.00905	2.81306e-08	0.00905	2.76158e-08	0.00905	2.76518e-08	0.00905	2.7581e-08		0.00905	5.25634e-08	0.00905	5.77919e-08
0.009075	5.7413e-10			0.009075	4.45785e-10			0.009075	9.9435e-10				0.009075	2.62861e-07	0.009075	2.62235e-07	0.009075	1.90127e-07		0.009075	3.04478e-08	0.009075	3.34e-08	0.009075	3.81945e-08	0.009075	3.81938e-08	0.009075	3.33756e-08	0.009075	3.4829e-08		0.009075	2.36413e-08	0.009075	2.41834e-08	0.009075	2.8345e-08	0.009075	2.77854e-08	0.009075	2.78213e-08	0.009075	2.77504e-08		0.009075	5.27334e-08	0.009075	5.59434e-08
0.0091	5.75789e-10			0.0091	4.55183e-10			0.0091	1.01213e-09				0.0091	2.63578e-07	0.0091	2.62579e-07	0.0091	1.90508e-07		0.0091	3.05358e-08	0.0091	3.34896e-08	0.0091	3.83509e-08	0.0091	3.83502e-08	0.0091	3.35118e-08	0.0091	3.49711e-08		0.0091	2.41397e-08	0.0091	2.38435e-08	0.0091	2.83483e-08	0.0091	2.78396e-08	0.0091	2.78751e-08	0.0091	2.78045e-08		0.0091	5.36764e-08	0.0091	5.42474e-08
0.009125	6.35145e-10			0.009125	4.58886e-10			0.009125	1.03895e-09				0.009125	2.64202e-07	0.009125	2.63293e-07	0.009125	1.90872e-07		0.009125	3.36837e-08	0.009125	3.34307e-08	0.009125	3.84871e-08	0.009125	3.84863e-08	0.009125	3.36303e-08	0.009125	3.50945e-08		0.009125	2.43361e-08	0.009125	2.39629e-08	0.009125	2.84664e-08	0.009125	2.79533e-08	0.009125	2.79885e-08	0.009125	2.79181e-08		0.009125	5.50987e-08	0.009125	5.27754e-08
0.00915	6.99811e-10			0.00915	4.5376e-10			0.00915	1.07568e-09				0.00915	2.64817e-07	0.00915	2.64025e-07	0.00915	1.91217e-07		0.00915	3.71131e-08	0.00915	3.3369e-08	0.00915	3.86215e-08	0.00915	3.86208e-08	0.00915	3.37472e-08	0.00915	3.52164e-08		0.00915	2.40642e-08	0.00915	2.40926e-08	0.00915	2.85885e-08	0.00915	2.80699e-08	0.00915	2.81048e-08	0.00915	2.80345e-08		0.00915	5.70467e-08	0.00915	5.14594e-08
0.009175	7.16392e-10			0.009175	4.46356e-10			0.009175	1.11707e-09				0.009175	2.6551e-07	0.009175	2.6476e-07	0.009175	1.91968e-07		0.009175	3.79924e-08	0.009175	3.34434e-08	0.009175	3.87732e-08	0.009175	3.87725e-08	0.009175	3.38792e-08	0.009175	3.53541e-08		0.009175	2.36716e-08	0.009175	2.42185e-08	0.009175	2.87109e-08	0.009175	2.81872e-08	0.009175	2.82219e-08	0.009175	2.81517e-08		0.009175	5.92417e-08	0.009175	5.46963e-08
0.0092	6.77929e-10			0.0092	4.45786e-10			0.0092	1.14651e-09				0.0092	2.66292e-07	0.0092	2.65483e-07	0.0092	1.92327e-07		0.0092	3.59526e-08	0.0092	3.36624e-08	0.0092	3.89446e-08	0.0092	3.89439e-08	0.0092	3.40286e-08	0.0092	3.55099e-08		0.0092	2.36414e-08	0.0092	2.43244e-08	0.0092	2.88289e-08	0.0092	2.83027e-08	0.0092	2.83371e-08	0.0092	2.82671e-08		0.0092	6.0803e-08	0.0092	5.31659e-08
0.009225	6.24205e-10			0.009225	4.50911e-10			0.009225	1.14972e-09				0.009225	2.67099e-07	0.009225	2.66556e-07	0.009225	1.92734e-07		0.009225	3.31035e-08	0.009225	3.3913e-08	0.009225	3.91217e-08	0.009225	3.9121e-08	0.009225	3.4183e-08	0.009225	3.5671e-08		0.009225	2.39132e-08	0.009225	2.47826e-08	0.009225	2.90453e-08	0.009225	2.84747e-08	0.009225	2.85091e-08	0.009225	2.84389e-08		0.009225	6.0973e-08	0.009225	5.25081e-08
0.00925	5.91701e-10			0.00925	4.5718e-10			0.00925	1.12203e-09				0.00925	2.67871e-07	0.00925	2.66905e-07	0.00925	1.93613e-07		0.00925	3.13797e-08	0.00925	3.4098e-08	0.00925	3.92915e-08	0.00925	3.92908e-08	0.00925	3.43309e-08	0.00925	3.58253e-08		0.00925	2.42456e-08	0.00925	2.44347e-08	0.00925	2.90488e-08	0.00925	2.85303e-08	0.00925	2.85642e-08	0.00925	2.84944e-08		0.00925	5.95044e-08	0.00925	5.69743e-08
0.009275	5.88716e-10			0.009275	4.67719e-10			0.009275	1.0786e-09				0.009275	2.68596e-07	0.009275	2.67607e-07	0.009275	1.94108e-07		0.009275	3.12214e-08	0.009275	3.42003e-08	0.009275	3.94511e-08	0.009275	3.94503e-08	0.009275	3.44699e-08	0.009275	3.59701e-08		0.009275	2.48045e-08	0.009275	2.45321e-08	0.009275	2.9163e-08	0.009275	2.86429e-08	0.009275	2.86765e-08	0.009275	2.86069e-08		0.009275	5.72014e-08	0.009275	5.6469e-08
0.0093	6.11599e-10			0.0093	4.80534e-10			0.0093	1.04974e-09				0.0093	2.69279e-07	0.0093	2.68305e-07	0.0093	1.94575e-07		0.0093	3.2435e-08	0.0093	3.42349e-08	0.0093	3.96016e-08	0.0093	3.96008e-08	0.0093	3.46008e-08	0.0093	3.61067e-08		0.0093	2.54842e-08	0.0093	2.46235e-08	0.0093	2.9276e-08	0.0093	2.8755e-08	0.0093	2.87883e-08	0.0093	2.87188e-08		0.0093	5.56709e-08	0.0093	5.58232e-08
0.009325	6.50734e-10			0.009325	4.86516e-10			0.009325	1.04595e-09				0.009325	2.69935e-07	0.009325	2.69015e-07	0.009325	1.94996e-07		0.009325	3.45104e-08	0.009325	3.42318e-08	0.009325	3.97465e-08	0.009325	3.97457e-08	0.009325	3.47269e-08	0.009325	3.62381e-08		0.009325	2.58014e-08	0.009325	2.47275e-08	0.009325	2.93926e-08	0.009325	2.88692e-08	0.009325	2.89023e-08	0.009325	2.88329e-08		0.009325	5.54697e-08	0.009325	5.48598e-08
0.00935	6.85221e-10			0.00935	4.84524e-10			0.00935	1.05469e-09				0.00935	2.70599e-07	0.00935	2.69741e-07	0.00935	1.95807e-07		0.00935	3.63393e-08	0.00935	3.42481e-08	0.00935	3.98932e-08	0.00935	3.98924e-08	0.00935	3.48546e-08	0.00935	3.63713e-08		0.00935	2.56958e-08	0.00935	2.48439e-08	0.00935	2.95132e-08	0.00935	2.8986e-08	0.00935	2.90188e-08	0.00935	2.89496e-08		0.00935	5.59335e-08	0.00935	5.82645e-08
0.009375	6.93846e-10			0.009375	4.78826e-10			0.009375	1.07335e-09				0.009375	2.71305e-07	0.009375	2.70473e-07	0.009375	1.96186e-07		0.009375	3.67967e-08	0.009375	3.4338e-08	0.009375	4.00494e-08	0.009375	4.00486e-08	0.009375	3.49905e-08	0.009375	3.6513e-08		0.009375	2.53936e-08	0.009375	2.49622e-08	0.009375	2.96353e-08	0.009375	2.91042e-08	0.009375	2.91367e-08	0.009375	2.90675e-08		0.009375	5.69231e-08	0.009375	5.63995e-08
0.0094	6.77266e-10			0.0094	4.71136e-10			0.0094	1.1095e-09				0.0094	2.72051e-07	0.0094	2.71209e-07	0.0094	1.96533e-07		0.0094	3.59175e-08	0.0094	3.44949e-08	0.0094	4.02148e-08	0.0094	4.0214e-08	0.0094	3.51346e-08	0.0094	3.66633e-08		0.0094	2.49858e-08	0.0094	2.5079e-08	0.0094	2.97578e-08	0.0094	2.9223e-08	0.0094	2.92553e-08	0.0094	2.91863e-08		0.0094	5.884e-08	0.0094	5.46271e-08
0.009425	6.49074e-10			0.009425	4.68291e-10			0.009425	1.15264e-09				0.009425	2.72817e-07	0.009425	2.71936e-07	0.009425	1.96866e-07		0.009425	3.44224e-08	0.009425	3.46785e-08	0.009425	4.03846e-08	0.009425	4.03838e-08	0.009425	3.52825e-08	0.009425	3.68176e-08		0.009425	2.48349e-08	0.009425	2.51816e-08	0.009425	2.98774e-08	0.009425	2.93406e-08	0.009425	2.93726e-08	0.009425	2.93037e-08		0.009425	6.11277e-08	0.009425	5.31308e-08
0.00945	6.20554e-10			0.00945	4.77118e-10			0.00945	1.17858e-09				0.00945	2.73583e-07	0.00945	2.72642e-07	0.00945	1.97232e-07		0.00945	3.29099e-08	0.00945	3.48573e-08	0.00945	4.05548e-08	0.00945	4.0554e-08	0.00945	3.54308e-08	0.00945	3.69722e-08		0.00945	2.5303e-08	0.00945	2.52599e-08	0.00945	2.99906e-08	0.00945	2.94547e-08	0.00945	2.94864e-08	0.00945	2.94177e-08		0.00945	6.25036e-08	0.00945	5.23255e-08
0.009475	6.06958e-10			0.009475	4.92215e-10			0.009475	1.18179e-09				0.009475	2.74324e-07	0.009475	2.73335e-07	0.009475	1.98054e-07		0.009475	3.21888e-08	0.009475	3.49915e-08	0.009475	4.07198e-08	0.009475	4.0719e-08	0.009475	3.55745e-08	0.009475	3.71221e-08		0.009475	2.61036e-08	0.009475	2.53289e-08	0.009475	3.01009e-08	0.009475	2.95671e-08	0.009475	2.95985e-08	0.009475	2.953e-08		0.009475	6.26739e-08	0.009475	5.65693e-08
0.0095	6.13586e-10			0.0095	5.03321e-10			0.0095	1.171e-09				0.0095	2.75033e-07	0.0095	2.74036e-07	0.0095	1.98901e-07		0.0095	3.25403e-08	0.0095	3.50702e-08	0.0095	4.08778e-08	0.0095	4.0877e-08	0.0095	3.5712e-08	0.0095	3.72655e-08		0.0095	2.66926e-08	0.0095	2.54101e-08	0.0095	3.02141e-08	0.0095	2.96809e-08	0.0095	2.9712e-08	0.0095	2.96436e-08		0.0095	6.21017e-08	0.0095	6.02141e-08
0.009525	6.29839e-10			0.009525	5.02182e-10			0.009525	1.14564e-09				0.009525	2.75727e-07	0.009525	2.7476e-07	0.009525	1.99362e-07		0.009525	3.34023e-08	0.009525	3.5125e-08	0.009525	4.10325e-08	0.009525	4.10317e-08	0.009525	3.58467e-08	0.009525	3.74059e-08		0.009525	2.66322e-08	0.009525	2.55169e-08	0.009525	3.03342e-08	0.009525	2.97985e-08	0.009525	2.98293e-08	0.009525	2.97611e-08		0.009525	6.07568e-08	0.009525	5.89888e-08
0.00955	6.53721e-10			0.00955	4.89366e-10			0.00955	1.11358e-09				0.00955	2.76408e-07	0.00955	2.75506e-07	0.00955	1.99835e-07		0.00955	3.46688e-08	0.00955	3.5163e-08	0.00955	4.11846e-08	0.00955	4.11838e-08	0.00955	3.5979e-08	0.00955	3.75439e-08		0.00955	2.59526e-08	0.00955	2.56435e-08	0.00955	3.04604e-08	0.00955	2.99199e-08	0.00955	2.99504e-08	0.00955	2.98823e-08		0.00955	5.90565e-08	0.00955	5.81982e-08
0.009575	6.88213e-10			0.009575	4.72275e-10			0.009575	1.09813e-09				0.009575	2.77432e-07	0.009575	2.76259e-07	0.009575	2.00278e-07		0.009575	3.6498e-08	0.009575	3.57673e-08	0.009575	4.14137e-08	0.009575	4.14129e-08	0.009575	3.6179e-08	0.009575	3.77525e-08		0.009575	2.50462e-08	0.009575	2.57717e-08	0.009575	3.05881e-08	0.009575	3.00428e-08	0.009575	3.0073e-08	0.009575	3.0005e-08		0.009575	5.82372e-08	0.009575	5.72841e-08
0.0096	7.22039e-10			0.0096	4.57751e-10			0.0096	1.11183e-09				0.0096	2.77737e-07	0.0096	2.77008e-07	0.0096	2.0108e-07		0.0096	3.82919e-08	0.0096	3.51575e-08	0.0096	4.1482e-08	0.0096	4.14811e-08	0.0096	3.62377e-08	0.0096	3.78136e-08		0.0096	2.42759e-08	0.0096	2.58883e-08	0.0096	3.07138e-08	0.0096	3.0165e-08	0.0096	3.01949e-08	0.0096	3.01271e-08		0.0096	5.89638e-08	0.0096	6.0454e-08
0.009625	7.29993e-10			0.009625	4.57183e-10			0.009625	1.13981e-09				0.009625	2.78444e-07	0.009625	2.77731e-07	0.009625	2.01441e-07		0.009625	3.87137e-08	0.009625	3.52571e-08	0.009625	4.16404e-08	0.009625	4.16396e-08	0.009625	3.63756e-08	0.009625	3.79574e-08		0.009625	2.42458e-08	0.009625	2.59736e-08	0.009625	3.08316e-08	0.009625	3.02831e-08	0.009625	3.03128e-08	0.009625	3.02451e-08		0.009625	6.04474e-08	0.009625	5.82577e-08
0.00965	6.94177e-10			0.00965	4.7541e-10			0.00965	1.15759e-09				0.00965	2.79222e-07	0.00965	2.78419e-07	0.00965	2.01822e-07		0.00965	3.68143e-08	0.00965	3.54732e-08	0.00965	4.1815e-08	0.00965	4.18142e-08	0.00965	3.65277e-08	0.00965	3.8116e-08		0.00965	2.52124e-08	0.00965	2.60243e-08	0.00965	3.09396e-08	0.00965	3.03956e-08	0.00965	3.04249e-08	0.00965	3.03574e-08		0.00965	6.13907e-08	0.00965	5.67737e-08
0.009675	6.41125e-10			0.009675	4.97623e-10			0.009675	1.16809e-09				0.009675	2.80387e-07	0.009675	2.79099e-07	0.009675	2.02216e-07		0.009675	3.40008e-08	0.009675	3.63205e-08	0.009675	4.20771e-08	0.009675	4.20763e-08	0.009675	3.67567e-08	0.009675	3.8355e-08		0.009675	2.63905e-08	0.009675	2.60758e-08	0.009675	3.10467e-08	0.009675	3.0507e-08	0.009675	3.05359e-08	0.009675	3.04686e-08		0.009675	6.19475e-08	0.009675	5.5788e-08
0.0097	6.29189e-10			0.0097	5.05884e-10			0.0097	1.17858e-09				0.0097	2.81126e-07	0.0097	2.79805e-07	0.0097	2.02611e-07		0.0097	3.33678e-08	0.0097	3.6413e-08	0.0097	4.22436e-08	0.0097	4.22427e-08	0.0097	3.69016e-08	0.0097	3.85061e-08		0.0097	2.68286e-08	0.0097	2.61627e-08	0.0097	3.11625e-08	0.0097	3.06228e-08	0.0097	3.06514e-08	0.0097	3.05843e-08		0.0097	6.25036e-08	0.0097	5.50463e-08
0.009725	6.77602e-10			0.009725	4.97626e-10			0.009725	1.17858e-09				0.009725	2.81768e-07	0.009725	2.80542e-07	0.009725	2.03438e-07		0.009725	3.59353e-08	0.009725	3.63452e-08	0.009725	4.23882e-08	0.009725	4.23874e-08	0.009725	3.70274e-08	0.009725	3.86372e-08		0.009725	2.63906e-08	0.009725	2.62829e-08	0.009725	3.12875e-08	0.009725	3.07439e-08	0.009725	3.07722e-08	0.009725	3.07053e-08		0.009725	6.25038e-08	0.009725	5.91623e-08
0.00975	7.47245e-10			0.00975	4.85096e-10			0.00975	1.17596e-09				0.00975	2.82375e-07	0.00975	2.81648e-07	0.00975	2.03857e-07		0.00975	3.96286e-08	0.00975	3.62328e-08	0.00975	4.25253e-08	0.00975	4.25244e-08	0.00975	3.71465e-08	0.00975	3.87614e-08		0.00975	2.57261e-08	0.00975	2.67826e-08	0.00975	3.15187e-08	0.00975	3.09261e-08	0.00975	3.09544e-08	0.00975	3.08873e-08		0.00975	6.2365e-08	0.00975	5.80165e-08
0.009775	7.88698e-10			0.009775	4.82817e-10			0.009775	1.18295e-09				0.009775	2.83027e-07	0.009775	2.82013e-07	0.009775	2.04671e-07		0.009775	4.1827e-08	0.009775	3.62109e-08	0.009775	4.26728e-08	0.009775	4.26719e-08	0.009775	3.72748e-08	0.009775	3.88951e-08		0.009775	2.56053e-08	0.009775	2.64305e-08	0.009775	3.15255e-08	0.009775	3.09859e-08	0.009775	3.10137e-08	0.009775	3.0947e-08		0.009775	6.27357e-08	0.009775	6.14307e-08
0.0098	7.73441e-10			0.0098	4.90789e-10			0.0098	1.18499e-09				0.0098	2.83412e-07	0.0098	2.83081e-07	0.0098	2.05081e-07		0.0098	4.10179e-08	0.0098	3.57533e-08	0.0098	4.27597e-08	0.0098	4.27589e-08	0.0098	3.73498e-08	0.0098	3.89732e-08		0.0098	2.6028e-08	0.0098	2.69011e-08	0.0098	3.17474e-08	0.0098	3.11623e-08	0.0098	3.11899e-08	0.0098	3.11232e-08		0.0098	6.28437e-08	0.0098	5.97707e-08
0.009825	7.13091e-10			0.009825	4.97911e-10			0.009825	1.17421e-09				0.009825	2.84229e-07	0.009825	2.83429e-07	0.009825	2.05515e-07		0.009825	3.78173e-08	0.009825	3.60527e-08	0.009825	4.29449e-08	0.009825	4.2944e-08	0.009825	3.75112e-08	0.009825	3.91415e-08		0.009825	2.64057e-08	0.009825	2.6545e-08	0.009825	3.17511e-08	0.009825	3.12193e-08	0.009825	3.12465e-08	0.009825	3.11802e-08		0.009825	6.22721e-08	0.009825	5.87629e-08
0.00985	6.59035e-10			0.00985	5.00475e-10			0.00985	1.16459e-09				0.00985	2.85036e-07	0.00985	2.84146e-07	0.00985	2.05946e-07		0.00985	3.49506e-08	0.00985	3.63216e-08	0.00985	4.31279e-08	0.00985	4.31271e-08	0.00985	3.76707e-08	0.00985	3.93079e-08		0.00985	2.65417e-08	0.00985	2.66646e-08	0.00985	3.18735e-08	0.00985	3.13378e-08	0.00985	3.13646e-08	0.00985	3.12985e-08		0.00985	6.17619e-08	0.00985	5.79834e-08
0.009875	6.4344e-10			0.009875	5.01615e-10			0.009875	1.16372e-09				0.009875	2.86141e-07	0.009875	2.84865e-07	0.009875	2.06776e-07		0.009875	3.41236e-08	0.009875	3.70745e-08	0.009875	4.3379e-08	0.009875	4.33781e-08	0.009875	3.78899e-08	0.009875	3.95366e-08		0.009875	2.66021e-08	0.009875	2.67813e-08	0.009875	3.19962e-08	0.009875	3.14569e-08	0.009875	3.14834e-08	0.009875	3.14175e-08		0.009875	6.17155e-08	0.009875	6.17235e-08
0.0099	6.58034e-10			0.0099	5.01044e-10			0.0099	1.16634e-09				0.0099	2.86478e-07	0.0099	2.85588e-07	0.0099	2.07184e-07		0.0099	3.48975e-08	0.0099	3.65015e-08	0.0099	4.34554e-08	0.0099	4.34545e-08	0.0099	3.79557e-08	0.0099	3.96051e-08		0.0099	2.65719e-08	0.0099	2.68965e-08	0.0099	3.21193e-08	0.0099	3.15767e-08	0.0099	3.16028e-08	0.0099	3.15371e-08		0.0099	6.18545e-08	0.0099	6.01255e-08
0.009925	6.92526e-10			0.009925	4.99622e-10			0.009925	1.16692e-09				0.009925	2.87501e-07	0.009925	2.86673e-07	0.009925	2.07597e-07		0.009925	3.67268e-08	0.009925	3.71229e-08	0.009925	4.36886e-08	0.009925	4.36877e-08	0.009925	3.81592e-08	0.009925	3.98174e-08		0.009925	2.64965e-08	0.009925	2.73888e-08	0.009925	3.23477e-08	0.009925	3.17571e-08	0.009925	3.17831e-08	0.009925	3.17173e-08		0.009925	6.18855e-08	0.009925	5.89492e-08
0.00995	7.39954e-10			0.00995	5.03895e-10			0.00995	1.17363e-09				0.00995	2.87785e-07	0.00995	2.87387e-07	0.00995	2.08412e-07		0.00995	3.9242e-08	0.00995	3.6471e-08	0.00995	4.37531e-08	0.00995	4.37522e-08	0.00995	3.82145e-08	0.00995	3.98749e-08		0.00995	2.67231e-08	0.00995	2.74128e-08	0.00995	3.2458e-08	0.00995	3.18757e-08	0.00995	3.19014e-08	0.00995	3.18358e-08		0.00995	6.22413e-08	0.00995	6.24489e-08
0.009975	7.88707e-10			0.009975	5.11012e-10			0.009975	1.19403e-09				0.009975	2.88426e-07	0.009975	2.88095e-07	0.009975	2.08788e-07		0.009975	4.18275e-08	0.009975	3.64699e-08	0.009975	4.38993e-08	0.009975	4.38984e-08	0.009975	3.83417e-08	0.009975	4.00074e-08		0.009975	2.71005e-08	0.009975	2.74468e-08	0.009975	3.25689e-08	0.009975	3.19936e-08	0.009975	3.20189e-08	0.009975	3.19535e-08		0.009975	6.33232e-08	0.009975	6.04378e-08
0.01	8.18218e-10			0.01	5.09589e-10			0.01	1.2159e-09				0.01	2.89457e-07	0.01	2.88459e-07	0.01	2.09161e-07		0.01	4.33926e-08	0.01	3.71306e-08	0.01	4.41352e-08	0.01	4.41343e-08	0.01	3.85475e-08	0.01	4.02222e-08		0.01	2.7025e-08	0.01	2.71297e-08	0.01	3.25805e-08	0.01	3.20538e-08	0.01	3.20786e-08	0.01	3.20136e-08		0.01	6.44826e-08	0.01	5.88664e-08
0.010025	7.98979e-10			0.010025	4.99051e-10			0.010025	1.23222e-09				0.010025	2.90208e-07	0.010025	2.892e-07	0.010025	2.09958e-07		0.010025	4.23723e-08	0.010025	3.72814e-08	0.010025	4.4307e-08	0.010025	4.43061e-08	0.010025	3.86971e-08	0.010025	4.03782e-08		0.010025	2.64662e-08	0.010025	2.72926e-08	0.010025	3.27133e-08	0.010025	3.21775e-08	0.010025	3.22019e-08	0.010025	3.21371e-08		0.010025	6.53485e-08	0.010025	6.23088e-08
0.01005	7.26684e-10			0.01005	4.88514e-10			0.01005	1.2433e-09				0.01005	2.91045e-07	0.01005	2.89942e-07	0.01005	2.10351e-07		0.01005	3.85382e-08	0.01005	3.75733e-08	0.01005	4.44988e-08	0.01005	4.44978e-08	0.01005	3.88642e-08	0.01005	4.05525e-08		0.01005	2.59073e-08	0.01005	2.74412e-08	0.01005	3.28445e-08	0.01005	3.23013e-08	0.01005	3.23254e-08	0.01005	3.22608e-08		0.01005	6.59357e-08	0.01005	6.06196e-08
0.010075	6.43778e-10			0.010075	4.8709e-10			0.010075	1.24213e-09				0.010075	2.91899e-07	0.010075	2.90666e-07	0.010075	2.10767e-07		0.010075	3.41415e-08	0.010075	3.78812e-08	0.010075	4.46948e-08	0.010075	4.46938e-08	0.010075	3.9035e-08	0.010075	4.07307e-08		0.010075	2.58318e-08	0.010075	2.75607e-08	0.010075	3.29693e-08	0.010075	3.24224e-08	0.010075	3.24461e-08	0.010075	3.23817e-08		0.010075	6.5874e-08	0.010075	5.95795e-08
0.0101	6.05308e-10			0.0101	4.98198e-10			0.0101	1.23106e-09				0.0101	2.92681e-07	0.0101	2.91728e-07	0.0101	2.11202e-07		0.0101	3.21013e-08	0.0101	3.80542e-08	0.0101	4.48745e-08	0.0101	4.48735e-08	0.0101	3.91915e-08	0.0101	4.08939e-08		0.0101	2.64209e-08	0.0101	2.80332e-08	0.0101	3.3193e-08	0.0101	3.26004e-08	0.0101	3.2624e-08	0.0101	3.25596e-08		0.0101	6.52867e-08	0.0101	5.89993e-08
0.010125	6.37478e-10			0.010125	5.16711e-10			0.010125	1.21969e-09				0.010125	2.93349e-07	0.010125	2.92054e-07	0.010125	2.1205e-07		0.010125	3.38074e-08	0.010125	3.80301e-08	0.010125	4.50281e-08	0.010125	4.50272e-08	0.010125	3.93251e-08	0.010125	4.10332e-08		0.010125	2.74027e-08	0.010125	2.7651e-08	0.010125	3.31907e-08	0.010125	3.26547e-08	0.010125	3.26778e-08	0.010125	3.26138e-08		0.010125	6.46837e-08	0.010125	6.31345e-08
0.01015	7.21378e-10			0.01015	5.30381e-10			0.01015	1.21269e-09				0.01015	2.93933e-07	0.01015	2.93111e-07	0.01015	2.12477e-07		0.01015	3.82569e-08	0.01015	3.7874e-08	0.01015	4.51626e-08	0.01015	4.51617e-08	0.01015	3.94419e-08	0.01015	4.11549e-08		0.01015	2.81277e-08	0.01015	2.81401e-08	0.01015	3.34161e-08	0.01015	3.28324e-08	0.01015	3.28553e-08	0.01015	3.27913e-08		0.01015	6.43127e-08	0.01015	6.17705e-08
0.010175	8.02961e-10			0.010175	5.28103e-10			0.010175	1.21298e-09				0.010175	2.9488e-07	0.010175	2.93837e-07	0.010175	2.1289e-07		0.010175	4.25834e-08	0.010175	3.83508e-08	0.010175	4.53812e-08	0.010175	4.53803e-08	0.010175	3.96326e-08	0.010175	4.13538e-08		0.010175	2.80069e-08	0.010175	2.82e-08	0.010175	3.35341e-08	0.010175	3.29544e-08	0.010175	3.29769e-08	0.010175	3.29132e-08		0.010175	6.43282e-08	0.010175	6.05875e-08
0.0102	8.36459e-10			0.0102	5.12724e-10			0.0102	1.22027e-09				0.0102	2.95186e-07	0.0102	2.94588e-07	0.0102	2.1329e-07		0.0102	4.43599e-08	0.0102	3.77156e-08	0.0102	4.54518e-08	0.0102	4.54508e-08	0.0102	3.96931e-08	0.0102	4.14168e-08		0.0102	2.71913e-08	0.0102	2.82943e-08	0.0102	3.36606e-08	0.0102	3.30807e-08	0.0102	3.31029e-08	0.0102	3.30393e-08		0.0102	6.47146e-08	0.0102	5.95503e-08
0.010225	8.11255e-10			0.010225	4.99054e-10			0.010225	1.23047e-09				0.010225	2.95946e-07	0.010225	2.95335e-07	0.010225	2.14099e-07		0.010225	4.30233e-08	0.010225	3.79023e-08	0.010225	4.56275e-08	0.010225	4.56265e-08	0.010225	3.98462e-08	0.010225	4.15764e-08		0.010225	2.64663e-08	0.010225	2.83865e-08	0.010225	3.37864e-08	0.010225	3.32067e-08	0.010225	3.32285e-08	0.010225	3.31651e-08		0.010225	6.52557e-08	0.010225	6.32832e-08
0.01025	7.47251e-10			0.01025	4.98199e-10			0.01025	1.24272e-09				0.01025	2.9677e-07	0.01025	2.96058e-07	0.01025	2.1449e-07		0.01025	3.9629e-08	0.01025	3.81896e-08	0.01025	4.58181e-08	0.01025	4.58171e-08	0.01025	4.00122e-08	0.01025	4.17495e-08		0.01025	2.6421e-08	0.01025	2.84548e-08	0.01025	3.39055e-08	0.01025	3.33287e-08	0.01025	3.33501e-08	0.01025	3.3287e-08		0.01025	6.59051e-08	0.01025	6.1628e-08
0.010275	6.86231e-10			0.010275	5.08736e-10			0.010275	1.25787e-09				0.010275	2.97588e-07	0.010275	2.9676e-07	0.010275	2.14875e-07		0.010275	3.63929e-08	0.010275	3.84562e-08	0.010275	4.60077e-08	0.010275	4.60067e-08	0.010275	4.01774e-08	0.010275	4.19218e-08		0.010275	2.69798e-08	0.010275	2.85066e-08	0.010275	3.40191e-08	0.010275	3.34472e-08	0.010275	3.34683e-08	0.010275	3.34054e-08		0.010275	6.67089e-08	0.010275	6.0305e-08
0.0103	6.70314e-10			0.0103	5.21268e-10			0.0103	1.27041e-09				0.0103	2.98334e-07	0.0103	2.97459e-07	0.0103	2.15266e-07		0.0103	3.55488e-08	0.0103	3.85876e-08	0.0103	4.61807e-08	0.0103	4.61797e-08	0.0103	4.03279e-08	0.0103	4.20788e-08		0.0103	2.76444e-08	0.0103	2.85637e-08	0.0103	3.4133e-08	0.0103	3.35653e-08	0.0103	3.3586e-08	0.0103	3.35233e-08		0.0103	6.73736e-08	0.0103	5.93542e-08
0.010325	7.18404e-10			0.010325	5.28959e-10			0.010325	1.28266e-09				0.010325	2.98976e-07	0.010325	2.98166e-07	0.010325	2.16071e-07		0.010325	3.80991e-08	0.010325	3.85412e-08	0.010325	4.63299e-08	0.010325	4.63288e-08	0.010325	4.04575e-08	0.010325	4.22139e-08		0.010325	2.80523e-08	0.010325	2.86386e-08	0.010325	3.42508e-08	0.010325	3.3685e-08	0.010325	3.37053e-08	0.010325	3.36429e-08		0.010325	6.80232e-08	0.010325	6.32403e-08
0.01035	8.0927e-10			0.01035	5.32378e-10			0.01035	1.29927e-09				0.01035	2.99548e-07	0.01035	2.98881e-07	0.01035	2.16453e-07		0.01035	4.2918e-08	0.01035	3.83874e-08	0.01035	4.6463e-08	0.01035	4.6462e-08	0.01035	4.05731e-08	0.01035	4.23344e-08		0.01035	2.82336e-08	0.01035	2.87266e-08	0.01035	3.43716e-08	0.01035	3.38063e-08	0.01035	3.38262e-08	0.01035	3.3764e-08		0.01035	6.8904e-08	0.01035	6.16354e-08
0.010375	8.83221e-10			0.010375	5.33232e-10			0.010375	1.30422e-09				0.010375	3.00149e-07	0.010375	2.99601e-07	0.010375	2.16858e-07		0.010375	4.68398e-08	0.010375	3.82983e-08	0.010375	4.66027e-08	0.010375	4.66017e-08	0.010375	4.06944e-08	0.010375	4.24608e-08		0.010375	2.82789e-08	0.010375	2.88215e-08	0.010375	3.44943e-08	0.010375	3.39285e-08	0.010375	3.3948e-08	0.010375	3.3886e-08		0.010375	6.91668e-08	0.010375	6.06518e-08
0.0104	8.89857e-10			0.0104	5.32094e-10			0.0104	1.29286e-09				0.0104	3.00858e-07	0.0104	3.00325e-07	0.0104	2.17293e-07		0.0104	4.71918e-08	0.0104	3.84085e-08	0.0104	4.67679e-08	0.0104	4.67669e-08	0.0104	4.08381e-08	0.0104	4.26106e-08		0.0104	2.82185e-08	0.0104	2.8921e-08	0.0104	3.46182e-08	0.0104	3.40514e-08	0.0104	3.40706e-08	0.0104	3.40089e-08		0.0104	6.85642e-08	0.0104	6.02506e-08
0.010425	8.3315e-10			0.010425	5.33234e-10			0.010425	1.28178e-09				0.010425	3.01669e-07	0.010425	3.01045e-07	0.010425	2.18141e-07		0.010425	4.41844e-08	0.010425	3.86933e-08	0.010425	4.69573e-08	0.010425	4.69563e-08	0.010425	4.10031e-08	0.010425	4.27826e-08		0.010425	2.8279e-08	0.010425	2.90154e-08	0.010425	3.4741e-08	0.010425	3.41739e-08	0.010425	3.41926e-08	0.010425	3.41311e-08		0.010425	6.79766e-08	0.010425	6.45785e-08
0.01045	7.5621e-10			0.01045	5.38644e-10			0.01045	1.27332e-09				0.01045	3.02513e-07	0.01045	3.01756e-07	0.01045	2.1857e-07		0.01045	4.01041e-08	0.01045	3.90217e-08	0.01045	4.71546e-08	0.01045	4.71535e-08	0.01045	4.11749e-08	0.01045	4.29619e-08		0.01045	2.85659e-08	0.01045	2.91018e-08	0.01045	3.48615e-08	0.01045	3.4295e-08	0.01045	3.43134e-08	0.01045	3.42522e-08		0.01045	6.75282e-08	0.01045	6.33353e-08
0.010475	6.98501e-10			0.010475	5.43771e-10			0.010475	1.26808e-09				0.010475	3.03326e-07	0.010475	3.02469e-07	0.010475	2.18994e-07		0.010475	3.70436e-08	0.010475	3.92813e-08	0.010475	4.73448e-08	0.010475	4.73437e-08	0.010475	4.13406e-08	0.010475	4.31347e-08		0.010475	2.88378e-08	0.010475	2.91909e-08	0.010475	3.49826e-08	0.010475	3.44165e-08	0.010475	3.44344e-08	0.010475	3.43734e-08		0.010475	6.72503e-08	0.010475	6.23293e-08
0.0105	6.75615e-10			0.0105	5.45196e-10			0.0105	1.27537e-09				0.0105	3.04083e-07	0.0105	3.03188e-07	0.0105	2.19808e-07		0.0105	3.58299e-08	0.0105	3.94337e-08	0.0105	4.75221e-08	0.0105	4.7521e-08	0.0105	4.14949e-08	0.0105	4.32956e-08		0.0105	2.89134e-08	0.0105	2.92891e-08	0.0105	3.51062e-08	0.0105	3.45392e-08	0.0105	3.45568e-08	0.0105	3.4496e-08		0.0105	6.76366e-08	0.0105	6.59485e-08
0.010525	6.92201e-10			0.010525	5.42917e-10			0.010525	1.29082e-09				0.010525	3.04776e-07	0.010525	3.03914e-07	0.010525	2.20193e-07		0.010525	3.67095e-08	0.010525	3.94733e-08	0.010525	4.76846e-08	0.010525	4.76835e-08	0.010525	4.16363e-08	0.010525	4.3443e-08		0.010525	2.87925e-08	0.010525	2.93946e-08	0.010525	3.52319e-08	0.010525	3.46633e-08	0.010525	3.46805e-08	0.010525	3.462e-08		0.010525	6.84558e-08	0.010525	6.40171e-08
0.01055	7.50904e-10			0.01055	5.3893e-10			0.01055	1.30714e-09				0.01055	3.05401e-07	0.01055	3.04643e-07	0.01055	2.20576e-07		0.01055	3.98227e-08	0.01055	3.94004e-08	0.01055	4.78313e-08	0.01055	4.78302e-08	0.01055	4.17637e-08	0.01055	4.35758e-08		0.01055	2.85811e-08	0.01055	2.9502e-08	0.01055	3.53586e-08	0.01055	3.47881e-08	0.01055	3.48049e-08	0.01055	3.47446e-08		0.01055	6.93217e-08	0.01055	6.25203e-08
0.010575	8.27839e-10			0.010575	5.39217e-10			0.010575	1.32609e-09				0.010575	3.05996e-07	0.010575	3.05364e-07	0.010575	2.20955e-07		0.010575	4.39028e-08	0.010575	3.92892e-08	0.010575	4.79712e-08	0.010575	4.79701e-08	0.010575	4.18851e-08	0.010575	4.37023e-08		0.010575	2.85963e-08	0.010575	2.95989e-08	0.010575	3.54827e-08	0.010575	3.49117e-08	0.010575	3.4928e-08	0.010575	3.4868e-08		0.010575	7.03265e-08	0.010575	6.13254e-08
0.0106	8.7261e-10			0.0106	5.45195e-10			0.0106	1.34504e-09				0.0106	3.06644e-07	0.0106	3.06075e-07	0.0106	2.21333e-07		0.0106	4.62771e-08	0.0106	3.92827e-08	0.0106	4.81235e-08	0.0106	4.81224e-08	0.0106	4.20175e-08	0.0106	4.38403e-08		0.0106	2.89133e-08	0.0106	2.96844e-08	0.0106	3.56037e-08	0.0106	3.50335e-08	0.0106	3.50495e-08	0.0106	3.49898e-08		0.0106	7.13313e-08	0.0106	6.04202e-08
0.010625	8.51715e-10			0.010625	5.45193e-10			0.010625	1.35145e-09				0.010625	3.07397e-07	0.010625	3.06796e-07	0.010625	2.22149e-07		0.010625	4.5169e-08	0.010625	3.94672e-08	0.010625	4.8301e-08	0.010625	4.82999e-08	0.010625	4.21719e-08	0.010625	4.40014e-08		0.010625	2.89132e-08	0.010625	2.97846e-08	0.010625	3.57286e-08	0.010625	3.51575e-08	0.010625	3.5173e-08	0.010625	3.51136e-08		0.010625	7.16712e-08	0.010625	6.46616e-08
0.01065	7.72786e-10			0.01065	5.37224e-10			0.01065	1.33366e-09				0.01065	3.08245e-07	0.01065	3.07533e-07	0.01065	2.22596e-07		0.01065	4.09832e-08	0.01065	3.98084e-08	0.01065	4.85009e-08	0.01065	4.84998e-08	0.01065	4.23461e-08	0.01065	4.4183e-08		0.01065	2.84906e-08	0.01065	2.99006e-08	0.01065	3.58581e-08	0.01065	3.52841e-08	0.01065	3.52993e-08	0.01065	3.52401e-08		0.01065	7.07283e-08	0.01065	6.38674e-08
0.010675	6.95528e-10			0.010675	5.36368e-10			0.010675	1.30044e-09				0.010675	3.09089e-07	0.010675	3.08256e-07	0.010675	2.23071e-07		0.010675	3.68859e-08	0.010675	4.01286e-08	0.010675	4.87004e-08	0.010675	4.86993e-08	0.010675	4.25199e-08	0.010675	4.43643e-08		0.010675	2.84452e-08	0.010675	2.99986e-08	0.010675	3.59832e-08	0.010675	3.54087e-08	0.010675	3.54234e-08	0.010675	3.53644e-08		0.010675	6.89662e-08	0.010675	6.36034e-08
0.0107	6.95527e-10			0.0107	5.45481e-10			0.0107	1.27508e-09				0.0107	3.09809e-07	0.0107	3.08961e-07	0.0107	2.23946e-07		0.0107	3.68859e-08	0.0107	4.02176e-08	0.0107	4.88706e-08	0.0107	4.88695e-08	0.0107	4.26679e-08	0.0107	4.45186e-08		0.0107	2.89285e-08	0.0107	3.00764e-08	0.0107	3.61029e-08	0.0107	3.55301e-08	0.0107	3.55444e-08	0.0107	3.54857e-08		0.0107	6.76212e-08	0.0107	6.79436e-08
0.010725	7.79093e-10			0.010725	5.54595e-10			0.010725	1.26691e-09				0.010725	3.10394e-07	0.010725	3.09666e-07	0.010725	2.24375e-07		0.010725	4.13176e-08	0.010725	4.00735e-08	0.010725	4.90089e-08	0.010725	4.90078e-08	0.010725	4.2788e-08	0.010725	4.46437e-08		0.010725	2.94118e-08	0.010725	3.01583e-08	0.010725	3.62232e-08	0.010725	3.56517e-08	0.010725	3.56655e-08	0.010725	3.56071e-08		0.010725	6.71882e-08	0.010725	6.63445e-08
0.01075	8.79576e-10			0.01075	5.58298e-10			0.01075	1.27129e-09				0.01075	3.10951e-07	0.01075	3.1038e-07	0.01075	2.2478e-07		0.01075	4.66466e-08	0.01075	3.98993e-08	0.01075	4.9141e-08	0.01075	4.91398e-08	0.01075	4.29025e-08	0.01075	4.4763e-08		0.01075	2.96082e-08	0.01075	3.02544e-08	0.01075	3.6347e-08	0.01075	3.57751e-08	0.01075	3.57885e-08	0.01075	3.57305e-08		0.01075	6.74202e-08	0.01075	6.48645e-08
0.010775	9.22686e-10			0.010775	5.5773e-10			0.010775	1.28732e-09				0.010775	3.11601e-07	0.010775	3.11103e-07	0.010775	2.25578e-07		0.010775	4.89328e-08	0.010775	3.99058e-08	0.010775	4.92951e-08	0.010775	4.9294e-08	0.010775	4.30364e-08	0.010775	4.49026e-08		0.010775	2.95781e-08	0.010775	3.03597e-08	0.010775	3.64735e-08	0.010775	3.59001e-08	0.010775	3.59131e-08	0.010775	3.58553e-08		0.010775	6.82705e-08	0.010775	6.81885e-08
0.0108	8.75927e-10			0.0108	5.57445e-10			0.0108	1.31735e-09				0.0108	3.12396e-07	0.0108	3.11825e-07	0.0108	2.25936e-07		0.0108	4.6453e-08	0.0108	4.0172e-08	0.0108	4.9484e-08	0.0108	4.94828e-08	0.0108	4.32008e-08	0.0108	4.50741e-08		0.0108	2.9563e-08	0.0108	3.0463e-08	0.0108	3.65998e-08	0.0108	3.60252e-08	0.0108	3.60377e-08	0.0108	3.59802e-08		0.0108	6.98628e-08	0.0108	6.58407e-08
0.010825	7.75448e-10			0.010825	5.64284e-10			0.010825	1.35466e-09				0.010825	3.13279e-07	0.010825	3.12534e-07	0.010825	2.2628e-07		0.010825	4.11244e-08	0.010825	4.05784e-08	0.010825	4.96938e-08	0.010825	4.96926e-08	0.010825	4.33836e-08	0.010825	4.52648e-08		0.010825	2.99257e-08	0.010825	3.05508e-08	0.010825	3.67221e-08	0.010825	3.6148e-08	0.010825	3.61601e-08	0.010825	3.61029e-08		0.010825	7.18415e-08	0.010825	6.38823e-08
0.01085	6.97514e-10			0.01085	5.81372e-10			0.01085	1.38118e-09				0.01085	3.14124e-07	0.01085	3.13224e-07	0.01085	2.26645e-07		0.01085	3.69913e-08	0.01085	4.09004e-08	0.01085	4.98952e-08	0.01085	4.9894e-08	0.01085	4.35591e-08	0.01085	4.54478e-08		0.01085	3.08319e-08	0.01085	3.06195e-08	0.01085	3.68389e-08	0.01085	3.62677e-08	0.01085	3.62793e-08	0.01085	3.62224e-08		0.01085	7.32482e-08	0.01085	6.26078e-08
0.010875	6.89883e-10			0.010875	5.98745e-10			0.010875	1.38439e-09				0.010875	3.14856e-07	0.010875	3.13913e-07	0.010875	2.27466e-07		0.010875	3.65866e-08	0.010875	4.10089e-08	0.010875	5.00697e-08	0.010875	5.00685e-08	0.010875	4.37109e-08	0.010875	4.56061e-08		0.010875	3.17532e-08	0.010875	3.06933e-08	0.010875	3.69563e-08	0.010875	3.63874e-08	0.010875	3.63986e-08	0.010875	3.6342e-08		0.010875	7.34183e-08	0.010875	6.68476e-08
0.0109	7.47587e-10			0.0109	6.02162e-10			0.0109	1.37594e-09				0.0109	3.15483e-07	0.0109	3.14629e-07	0.0109	2.27896e-07		0.0109	3.96468e-08	0.0109	4.09327e-08	0.0109	5.02192e-08	0.0109	5.0218e-08	0.0109	4.38407e-08	0.0109	4.57414e-08		0.0109	3.19345e-08	0.0109	3.08006e-08	0.0109	3.70825e-08	0.0109	3.65118e-08	0.0109	3.65225e-08	0.0109	3.64663e-08		0.0109	7.29704e-08	0.0109	6.57379e-08
0.010925	8.35472e-10			0.010925	5.90202e-10			0.010925	1.37011e-09				0.010925	3.1606e-07	0.010925	3.15734e-07	0.010925	2.28734e-07		0.010925	4.43076e-08	0.010925	4.07839e-08	0.010925	5.03571e-08	0.010925	5.03559e-08	0.010925	4.39604e-08	0.010925	4.58661e-08		0.010925	3.13002e-08	0.010925	3.13363e-08	0.010925	3.73279e-08	0.010925	3.67046e-08	0.010925	3.67151e-08	0.010925	3.66588e-08		0.010925	7.26608e-08	0.010925	6.95755e-08
0.01095	9.03786e-10			0.01095	5.75962e-10			0.01095	1.3567e-09				0.01095	3.1667e-07	0.01095	3.16121e-07	0.01095	2.29173e-07		0.01095	4.79305e-08	0.01095	4.07084e-08	0.01095	5.05028e-08	0.01095	5.05016e-08	0.01095	4.40868e-08	0.01095	4.59979e-08		0.01095	3.0545e-08	0.01095	3.09944e-08	0.01095	3.73427e-08	0.01095	3.67719e-08	0.01095	3.67817e-08	0.01095	3.6726e-08		0.01095	7.19496e-08	0.01095	6.8055e-08
0.010975	9.10089e-10			0.010975	5.70834e-10			0.010975	1.33601e-09				0.010975	3.17379e-07	0.010975	3.16852e-07	0.010975	2.29625e-07		0.010975	4.82648e-08	0.010975	4.08213e-08	0.010975	5.06726e-08	0.010975	5.06714e-08	0.010975	4.42345e-08	0.010975	4.61518e-08		0.010975	3.0273e-08	0.010975	3.11201e-08	0.010975	3.74743e-08	0.010975	3.68995e-08	0.010975	3.69089e-08	0.010975	3.68535e-08		0.010975	7.08524e-08	0.010975	6.7056e-08
0.011	8.59354e-10			0.011	5.76531e-10			0.011	1.33338e-09				0.011	3.18181e-07	0.011	3.17564e-07	0.011	2.30457e-07		0.011	4.55742e-08	0.011	4.10956e-08	0.011	5.08648e-08	0.011	5.08636e-08	0.011	4.44017e-08	0.011	4.63263e-08		0.011	3.05752e-08	0.011	3.12179e-08	0.011	3.75991e-08	0.011	3.70237e-08	0.011	3.70327e-08	0.011	3.69776e-08		0.011	7.07133e-08	0.011	7.06701e-08
0.011025	7.98666e-10			0.011025	5.91912e-10			0.011025	1.35699e-09				0.011025	3.18999e-07	0.011025	3.18256e-07	0.011025	2.30413e-07		0.011025	4.23557e-08	0.011025	4.13866e-08	0.011025	5.1061e-08	0.011025	5.10598e-08	0.011025	4.45726e-08	0.011025	4.65045e-08		0.011025	3.13909e-08	0.011025	3.12957e-08	0.011025	3.77184e-08	0.011025	3.71449e-08	0.011025	3.71534e-08	0.011025	3.70986e-08		0.011025	7.19653e-08	0.011025	6.34875e-08
0.01105	7.72468e-10			0.01105	6.08714e-10			0.01105	1.3911e-09				0.01105	3.19761e-07	0.01105	3.18586e-07	0.01105	2.31177e-07		0.01105	4.09663e-08	0.01105	4.15666e-08	0.01105	5.12441e-08	0.01105	5.12429e-08	0.01105	4.47319e-08	0.01105	4.66706e-08		0.01105	3.22819e-08	0.01105	3.0974e-08	0.01105	3.77265e-08	0.01105	3.72022e-08	0.01105	3.721e-08	0.01105	3.71559e-08		0.01105	7.3774e-08	0.01105	6.7169e-08
0.011075	7.91365e-10			0.011075	6.12416e-10			0.011075	1.42754e-09				0.011075	3.2045e-07	0.011075	3.19662e-07	0.011075	2.31523e-07		0.011075	4.19685e-08	0.011075	4.1613e-08	0.011075	5.14099e-08	0.011075	5.14086e-08	0.011075	4.4876e-08	0.011075	4.68208e-08		0.011075	3.24783e-08	0.011075	3.15623e-08	0.011075	3.79749e-08	0.011075	3.73911e-08	0.011075	3.73986e-08	0.011075	3.73445e-08		0.011075	7.57066e-08	0.011075	6.52846e-08
0.0111	8.28838e-10			0.0111	5.97036e-10			0.0111	1.4593e-09				0.0111	3.21109e-07	0.0111	3.20412e-07	0.0111	2.31878e-07		0.0111	4.39558e-08	0.0111	4.16108e-08	0.0111	5.15686e-08	0.0111	5.15673e-08	0.0111	4.50139e-08	0.0111	4.69645e-08		0.0111	3.16626e-08	0.0111	3.16923e-08	0.0111	3.81109e-08	0.0111	3.75229e-08	0.0111	3.75298e-08	0.0111	3.74761e-08		0.0111	7.73913e-08	0.0111	6.39401e-08
0.011125	8.57363e-10			0.011125	5.73969e-10			0.011125	1.46893e-09				0.011125	3.21783e-07	0.011125	3.20816e-07	0.011125	2.32274e-07		0.011125	4.54685e-08	0.011125	4.16417e-08	0.011125	5.17309e-08	0.011125	5.17297e-08	0.011125	4.51549e-08	0.011125	4.71116e-08		0.011125	3.04393e-08	0.011125	3.14307e-08	0.011125	3.81392e-08	0.011125	3.75935e-08	0.011125	3.75999e-08	0.011125	3.75467e-08		0.011125	7.79016e-08	0.011125	6.33907e-08
0.01115	8.75939e-10			0.01115	5.6115e-10			0.01115	1.4596e-09				0.01115	3.22473e-07	0.01115	3.21923e-07	0.01115	2.33119e-07		0.01115	4.64537e-08	0.01115	4.17063e-08	0.01115	5.18973e-08	0.01115	5.18961e-08	0.01115	4.52996e-08	0.01115	4.72623e-08		0.01115	2.97595e-08	0.01115	3.20223e-08	0.01115	3.83938e-08	0.01115	3.77885e-08	0.01115	3.77946e-08	0.01115	3.77414e-08		0.01115	7.74072e-08	0.01115	6.81685e-08
0.011175	8.92522e-10			0.011175	5.63143e-10			0.011175	1.4459e-09				0.011175	3.23166e-07	0.011175	3.22641e-07	0.011175	2.33558e-07		0.011175	4.73331e-08	0.011175	4.17796e-08	0.011175	5.20647e-08	0.011175	5.20634e-08	0.011175	4.5445e-08	0.011175	4.7414e-08		0.011175	2.98652e-08	0.011175	3.20839e-08	0.011175	3.8516e-08	0.011175	3.7915e-08	0.011175	3.79206e-08	0.011175	3.78677e-08		0.011175	7.66804e-08	0.011175	6.72692e-08
0.0112	8.99482e-10			0.0112	5.78812e-10			0.0112	1.42637e-09				0.0112	3.24234e-07	0.0112	3.23333e-07	0.0112	2.34008e-07		0.0112	4.77022e-08	0.0112	4.25206e-08	0.0112	5.23231e-08	0.0112	5.23218e-08	0.0112	4.56705e-08	0.0112	4.76493e-08		0.0112	3.06961e-08	0.0112	3.21253e-08	0.0112	3.86315e-08	0.0112	3.8037e-08	0.0112	3.80421e-08	0.0112	3.79896e-08		0.0112	7.56446e-08	0.0112	6.67244e-08
0.011225	8.75267e-10			0.011225	6.03302e-10			0.011225	1.40188e-09				0.011225	3.24633e-07	0.011225	3.24009e-07	0.011225	2.34467e-07		0.011225	4.6418e-08	0.011225	4.203e-08	0.011225	5.24197e-08	0.011225	5.24184e-08	0.011225	4.57538e-08	0.011225	4.77359e-08		0.011225	3.19949e-08	0.011225	3.21604e-08	0.011225	3.87435e-08	0.011225	3.81563e-08	0.011225	3.81608e-08	0.011225	3.81087e-08		0.011225	7.43461e-08	0.011225	6.64381e-08
0.01125	8.16569e-10			0.01125	6.17258e-10			0.01125	1.38265e-09				0.01125	3.25448e-07	0.01125	3.24705e-07	0.01125	2.34917e-07		0.01125	4.33051e-08	0.01125	4.23194e-08	0.01125	5.26172e-08	0.01125	5.26158e-08	0.01125	4.59257e-08	0.01125	4.79152e-08		0.01125	3.2735e-08	0.01125	3.22306e-08	0.01125	3.88634e-08	0.01125	3.82791e-08	0.01125	3.82832e-08	0.01125	3.82315e-08		0.01125	7.33258e-08	0.01125	6.61343e-08
0.011275	7.58536e-10			0.011275	6.12135e-10			0.011275	1.37827e-09				0.011275	3.26261e-07	0.011275	3.25436e-07	0.011275	2.35752e-07		0.011275	4.02274e-08	0.011275	4.25942e-08	0.011275	5.28146e-08	0.011275	5.28133e-08	0.011275	4.60975e-08	0.011275	4.80944e-08		0.011275	3.24634e-08	0.011275	3.23469e-08	0.011275	3.89953e-08	0.011275	3.84085e-08	0.011275	3.84121e-08	0.011275	3.83607e-08		0.011275	7.3094e-08	0.011275	7.04087e-08
0.0113	7.45272e-10			0.0113	6.01312e-10			0.0113	1.39285e-09				0.0113	3.27003e-07	0.0113	3.26178e-07	0.0113	2.36139e-07		0.0113	3.9524e-08	0.0113	4.27287e-08	0.0113	5.29947e-08	0.0113	5.29934e-08	0.0113	4.62542e-08	0.0113	4.82577e-08		0.0113	3.18894e-08	0.0113	3.2472e-08	0.0113	3.91303e-08	0.0113	3.85399e-08	0.0113	3.8543e-08	0.0113	3.84919e-08		0.0113	7.38669e-08	0.0113	6.85869e-08
0.011325	7.8971e-10			0.011325	5.95615e-10			0.011325	1.41733e-09				0.011325	3.27651e-07	0.011325	3.2691e-07	0.011325	2.36507e-07		0.011325	4.18807e-08	0.011325	4.26951e-08	0.011325	5.31522e-08	0.011325	5.31509e-08	0.011325	4.6391e-08	0.011325	4.84003e-08		0.011325	3.15873e-08	0.011325	3.25817e-08	0.011325	3.92618e-08	0.011325	3.86698e-08	0.011325	3.86724e-08	0.011325	3.86216e-08		0.011325	7.51653e-08	0.011325	6.69806e-08
0.01135	8.62999e-10			0.01135	5.959e-10			0.01135	1.4392e-09				0.01135	3.28612e-07	0.01135	3.27631e-07	0.01135	2.37294e-07		0.01135	4.57674e-08	0.01135	4.32303e-08	0.01135	5.33863e-08	0.01135	5.3385e-08	0.01135	4.6595e-08	0.01135	4.86132e-08		0.01135	3.16023e-08	0.01135	3.26773e-08	0.01135	3.93897e-08	0.01135	3.87977e-08	0.01135	3.87999e-08	0.01135	3.87495e-08		0.01135	7.63249e-08	0.01135	7.06267e-08
0.011375	9.15397e-10			0.011375	5.98177e-10			0.011375	1.46369e-09				0.011375	3.28887e-07	0.011375	3.28349e-07	0.011375	2.37662e-07		0.011375	4.85462e-08	0.011375	4.25108e-08	0.011375	5.34533e-08	0.011375	5.34519e-08	0.011375	4.66523e-08	0.011375	4.86726e-08		0.011375	3.17231e-08	0.011375	3.27699e-08	0.011375	3.95168e-08	0.011375	3.89252e-08	0.011375	3.89268e-08	0.011375	3.88768e-08		0.011375	7.76238e-08	0.011375	6.86477e-08
0.0114	9.15731e-10			0.0114	6.02168e-10			0.0114	1.49633e-09				0.0114	3.29966e-07	0.0114	3.29063e-07	0.0114	2.38015e-07		0.0114	4.8564e-08	0.0114	4.32862e-08	0.0114	5.37166e-08	0.0114	5.37153e-08	0.0114	4.6882e-08	0.0114	4.89124e-08		0.0114	3.19348e-08	0.0114	3.28607e-08	0.0114	3.96432e-08	0.0114	3.90522e-08	0.0114	3.90533e-08	0.0114	3.90036e-08		0.0114	7.93549e-08	0.0114	6.6955e-08
0.011425	8.70629e-10			0.011425	6.1128e-10			0.011425	1.51206e-09				0.011425	3.30399e-07	0.011425	3.29768e-07	0.011425	2.384e-07		0.011425	4.61721e-08	0.011425	4.28586e-08	0.011425	5.38223e-08	0.011425	5.38209e-08	0.011425	4.69732e-08	0.011425	4.90073e-08		0.011425	3.2418e-08	0.011425	3.29428e-08	0.011425	3.97671e-08	0.011425	3.91777e-08	0.011425	3.91783e-08	0.011425	3.91289e-08		0.011425	8.01893e-08	0.011425	6.60272e-08
0.01145	8.1525e-10			0.01145	6.19824e-10			0.01145	1.49225e-09				0.01145	3.31208e-07	0.01145	3.30474e-07	0.01145	2.38851e-07		0.01145	4.32352e-08	0.01145	4.31429e-08	0.01145	5.40202e-08	0.01145	5.40188e-08	0.01145	4.71455e-08	0.01145	4.91869e-08		0.01145	3.28712e-08	0.01145	3.30298e-08	0.01145	3.98918e-08	0.01145	3.93035e-08	0.01145	3.93035e-08	0.01145	3.92546e-08		0.01145	7.91386e-08	0.01145	6.61023e-08
0.011475	7.90708e-10			0.011475	6.2467e-10			0.011475	1.46631e-09				0.011475	3.32327e-07	0.011475	3.31186e-07	0.011475	2.39726e-07		0.011475	4.19336e-08	0.011475	4.39712e-08	0.011475	5.42943e-08	0.011475	5.42929e-08	0.011475	4.73847e-08	0.011475	4.94366e-08		0.011475	3.31281e-08	0.011475	3.31274e-08	0.011475	4.00192e-08	0.011475	3.94306e-08	0.011475	3.94302e-08	0.011475	3.93816e-08		0.011475	7.77631e-08	0.011475	7.11657e-08
0.0115	8.14918e-10			0.0115	6.29224e-10			0.0115	1.46077e-09				0.0115	3.33008e-07	0.0115	3.31899e-07	0.0115	2.4015e-07		0.0115	4.32176e-08	0.0115	4.39617e-08	0.0115	5.44612e-08	0.0115	5.44598e-08	0.0115	4.75297e-08	0.0115	4.95877e-08		0.0115	3.33697e-08	0.0115	3.32263e-08	0.0115	4.0147e-08	0.0115	3.9558e-08	0.0115	3.9557e-08	0.0115	3.95088e-08		0.0115	7.74689e-08	0.0115	6.98871e-08
0.011525	8.80255e-10			0.011525	6.28084e-10			0.011525	1.46047e-09				0.011525	3.33622e-07	0.011525	3.32623e-07	0.011525	2.40978e-07		0.011525	4.66826e-08	0.011525	4.38411e-08	0.011525	5.46119e-08	0.011525	5.46105e-08	0.011525	4.76604e-08	0.011525	4.97239e-08		0.011525	3.33092e-08	0.011525	3.33376e-08	0.011525	4.02783e-08	0.011525	3.96875e-08	0.011525	3.96859e-08	0.011525	3.96381e-08		0.011525	7.74534e-08	0.011525	7.36592e-08
0.01155	9.47897e-10			0.01155	6.19542e-10			0.01155	1.45407e-09				0.01155	3.34232e-07	0.01155	3.33361e-07	0.01155	2.41404e-07		0.01155	5.02698e-08	0.01155	4.373e-08	0.01155	5.47618e-08	0.01155	5.47604e-08	0.01155	4.77905e-08	0.01155	4.98595e-08		0.01155	3.28562e-08	0.01155	3.34627e-08	0.01155	4.04139e-08	0.01155	3.98195e-08	0.01155	3.98175e-08	0.01155	3.977e-08		0.01155	7.71135e-08	0.01155	7.19353e-08
0.011575	9.59507e-10			0.011575	6.14986e-10			0.011575	1.4529e-09				0.011575	3.34573e-07	0.011575	3.34091e-07	0.011575	2.4182e-07		0.011575	5.08855e-08	0.011575	4.31494e-08	0.011575	5.48456e-08	0.011575	5.48442e-08	0.011575	4.78625e-08	0.011575	4.99343e-08		0.011575	3.26146e-08	0.011575	3.35747e-08	0.011575	4.05466e-08	0.011575	3.99504e-08	0.011575	3.99479e-08	0.011575	3.99008e-08		0.011575	7.70517e-08	0.011575	7.0508e-08
0.0116	9.08774e-10			0.0116	6.21821e-10			0.0116	1.46193e-09				0.0116	3.35735e-07	0.0116	3.348e-07	0.0116	2.42217e-07		0.0116	4.8195e-08	0.0116	4.40963e-08	0.0116	5.51315e-08	0.0116	5.51301e-08	0.0116	4.8112e-08	0.0116	5.01948e-08		0.0116	3.2977e-08	0.0116	3.36606e-08	0.0116	4.06725e-08	0.0116	4.00776e-08	0.0116	4.00745e-08	0.0116	4.00278e-08		0.0116	7.75308e-08	0.0116	6.92026e-08
0.011625	8.46758e-10			0.011625	6.34352e-10			0.011625	1.47972e-09				0.011625	3.36555e-07	0.011625	3.35498e-07	0.011625	2.43011e-07		0.011625	4.49062e-08	0.011625	4.43683e-08	0.011625	5.53337e-08	0.011625	5.53322e-08	0.011625	4.8288e-08	0.011625	5.03782e-08		0.011625	3.36416e-08	0.011625	3.37375e-08	0.011625	4.07955e-08	0.011625	4.0203e-08	0.011625	4.01993e-08	0.011625	4.0153e-08		0.011625	7.8474e-08	0.011625	7.28952e-08
0.01165	8.21888e-10			0.01165	6.44892e-10			0.01165	1.51179e-09				0.01165	3.37315e-07	0.01165	3.362e-07	0.01165	2.43365e-07		0.01165	4.35872e-08	0.01165	4.45206e-08	0.01165	5.55212e-08	0.01165	5.55197e-08	0.01165	4.84511e-08	0.01165	5.05483e-08		0.01165	3.42006e-08	0.01165	3.38236e-08	0.01165	4.09205e-08	0.01165	4.03292e-08	0.01165	4.0325e-08	0.01165	4.02791e-08		0.01165	8.01746e-08	0.01165	7.06399e-08
0.011675	8.45095e-10			0.011675	6.53438e-10			0.011675	1.54705e-09				0.011675	3.37997e-07	0.011675	3.36906e-07	0.011675	2.44127e-07		0.011675	4.4818e-08	0.011675	4.45294e-08	0.011675	5.56897e-08	0.011675	5.56882e-08	0.011675	4.85974e-08	0.011675	5.07009e-08		0.011675	3.46538e-08	0.011675	3.39169e-08	0.011675	4.10472e-08	0.011675	4.04562e-08	0.011675	4.04514e-08	0.011675	4.04059e-08		0.011675	8.20447e-08	0.011675	7.37219e-08
0.0117	8.85221e-10			0.0117	6.59133e-10			0.0117	1.559e-09				0.0117	3.38652e-07	0.0117	3.37617e-07	0.0117	2.44105e-07		0.0117	4.69459e-08	0.0117	4.44958e-08	0.0117	5.58516e-08	0.0117	5.58501e-08	0.0117	4.8738e-08	0.0117	5.08474e-08		0.0117	3.49558e-08	0.0117	3.40178e-08	0.0117	4.11758e-08	0.0117	4.05843e-08	0.0117	4.0579e-08	0.0117	4.05338e-08		0.0117	8.26787e-08	0.0117	6.69134e-08
0.011725	9.07775e-10			0.011725	6.56285e-10			0.011725	1.55114e-09				0.011725	3.39336e-07	0.011725	3.38344e-07	0.011725	2.44947e-07		0.011725	4.8142e-08	0.011725	4.45239e-08	0.011725	5.60207e-08	0.011725	5.60192e-08	0.011725	4.88849e-08	0.011725	5.10005e-08		0.011725	3.48048e-08	0.011725	3.41371e-08	0.011725	4.13097e-08	0.011725	4.07154e-08	0.011725	4.07096e-08	0.011725	4.06648e-08		0.011725	8.22616e-08	0.011725	7.18254e-08
0.01175	9.09106e-10			0.01175	6.45177e-10			0.01175	1.54181e-09				0.01175	3.40053e-07	0.01175	3.39087e-07	0.01175	2.45378e-07		0.01175	4.82126e-08	0.01175	4.46201e-08	0.01175	5.61985e-08	0.01175	5.6197e-08	0.01175	4.90394e-08	0.01175	5.11616e-08		0.01175	3.42157e-08	0.01175	3.42706e-08	0.01175	4.14482e-08	0.01175	4.08495e-08	0.01175	4.08431e-08	0.01175	4.07987e-08		0.01175	8.17667e-08	0.01175	7.08499e-08
0.011775	9.07451e-10			0.011775	6.34925e-10			0.011775	1.53248e-09				0.011775	3.40776e-07	0.011775	3.39828e-07	0.011775	2.45809e-07		0.011775	4.81248e-08	0.011775	4.4726e-08	0.011775	5.63777e-08	0.011775	5.63762e-08	0.011775	4.91952e-08	0.011775	5.1324e-08		0.011775	3.3672e-08	0.011775	3.43962e-08	0.011775	4.15855e-08	0.011775	4.09834e-08	0.011775	4.09765e-08	0.011775	4.09325e-08		0.011775	8.12721e-08	0.011775	7.01203e-08
0.0118	9.09102e-10			0.0118	6.34925e-10			0.0118	1.52753e-09				0.0118	3.41493e-07	0.0118	3.4091e-07	0.0118	2.46646e-07		0.0118	4.82124e-08	0.0118	4.48226e-08	0.0118	5.65557e-08	0.0118	5.65542e-08	0.0118	4.93499e-08	0.0118	5.14853e-08		0.0118	3.3672e-08	0.0118	3.49095e-08	0.0118	4.18311e-08	0.0118	4.11797e-08	0.0118	4.11724e-08	0.0118	4.11286e-08		0.0118	8.10094e-08	0.0118	7.43958e-08
0.011825	8.96829e-10			0.011825	6.43182e-10			0.011825	1.52577e-09				0.011825	3.42232e-07	0.011825	3.41256e-07	0.011825	2.47063e-07		0.011825	4.75616e-08	0.011825	4.49611e-08	0.011825	5.67395e-08	0.011825	5.6738e-08	0.011825	4.95097e-08	0.011825	5.16519e-08		0.011825	3.41099e-08	0.011825	3.44971e-08	0.011825	4.1832e-08	0.011825	4.12419e-08	0.011825	4.12339e-08	0.011825	4.11907e-08		0.011825	8.09163e-08	0.011825	7.28043e-08
0.01185	8.70636e-10			0.01185	6.50304e-10			0.01185	1.51907e-09				0.01185	3.43354e-07	0.01185	3.41964e-07	0.01185	2.47489e-07		0.01185	4.61725e-08	0.01185	4.57952e-08	0.01185	5.70188e-08	0.01185	5.70173e-08	0.01185	4.97534e-08	0.01185	5.19062e-08		0.01185	3.44876e-08	0.01185	3.46038e-08	0.01185	4.19616e-08	0.01185	4.13703e-08	0.01185	4.13617e-08	0.01185	4.1319e-08		0.01185	8.0561e-08	0.01185	7.17034e-08
0.011875	8.63676e-10			0.011875	6.57143e-10			0.011875	1.52112e-09				0.011875	3.43725e-07	0.011875	3.42673e-07	0.011875	2.47899e-07		0.011875	4.58033e-08	0.011875	4.52083e-08	0.011875	5.71113e-08	0.011875	5.71097e-08	0.011875	4.98329e-08	0.011875	5.19889e-08		0.011875	3.48503e-08	0.011875	3.47099e-08	0.011875	4.20915e-08	0.011875	4.1499e-08	0.011875	4.14898e-08	0.011875	4.14475e-08		0.011875	8.06694e-08	0.011875	7.06828e-08
0.0119	9.00157e-10			0.0119	6.66254e-10			0.0119	1.54443e-09				0.0119	3.44386e-07	0.0119	3.43378e-07	0.0119	2.48683e-07		0.0119	4.7738e-08	0.0119	4.51995e-08	0.0119	5.7276e-08	0.0119	5.72745e-08	0.0119	4.99759e-08	0.0119	5.2138e-08		0.0119	3.53335e-08	0.0119	3.48101e-08	0.0119	4.22199e-08	0.0119	4.1627e-08	0.0119	4.16173e-08	0.0119	4.15753e-08		0.0119	8.1906e-08	0.0119	7.43759e-08
0.011925	9.58518e-10			0.011925	6.69672e-10			0.011925	1.57708e-09				0.011925	3.45371e-07	0.011925	3.44454e-07	0.011925	2.49036e-07		0.011925	5.08331e-08	0.011925	4.57926e-08	0.011925	5.7522e-08	0.011925	5.75205e-08	0.011925	5.01904e-08	0.011925	5.23617e-08		0.011925	3.55147e-08	0.011925	3.5339e-08	0.011925	4.24674e-08	0.011925	4.18232e-08	0.011925	4.1813e-08	0.011925	4.17713e-08		0.011925	8.36373e-08	0.011925	7.217e-08
0.01195	9.87701e-10			0.01195	6.65117e-10			0.01195	1.60361e-09				0.01195	3.45684e-07	0.01195	3.45184e-07	0.01195	2.49401e-07		0.01195	5.23807e-08	0.01195	4.51207e-08	0.01195	5.76001e-08	0.01195	5.75985e-08	0.01195	5.02572e-08	0.01195	5.24312e-08		0.01195	3.52732e-08	0.01195	3.53861e-08	0.01195	4.25937e-08	0.01195	4.19562e-08	0.01195	4.19455e-08	0.01195	4.19041e-08		0.01195	8.50441e-08	0.01195	7.0612e-08
0.011975	9.6615e-10			0.011975	6.5714e-10			0.011975	1.62081e-09				0.011975	3.46799e-07	0.011975	3.4556e-07	0.011975	2.49783e-07		0.011975	5.12378e-08	0.011975	4.5973e-08	0.011975	5.78789e-08	0.011975	5.78773e-08	0.011975	5.05005e-08	0.011975	5.2685e-08		0.011975	3.48501e-08	0.011975	3.50362e-08	0.011975	4.26081e-08	0.011975	4.20243e-08	0.011975	4.20129e-08	0.011975	4.19722e-08		0.011975	8.59563e-08	0.011975	6.96309e-08
0.012	9.15075e-10			0.012	6.46602e-10			0.012	1.62634e-09				0.012	3.47241e-07	0.012	3.46301e-07	0.012	2.506e-07		0.012	4.85292e-08	0.012	4.55407e-08	0.012	5.79897e-08	0.012	5.79881e-08	0.012	5.05961e-08	0.012	5.27845e-08		0.012	3.42912e-08	0.012	3.51984e-08	0.012	4.27514e-08	0.012	4.21597e-08	0.012	4.21476e-08	0.012	4.21073e-08		0.012	8.62499e-08	0.012	7.41013e-08
0.012025	8.70642e-10			0.012025	6.41194e-10			0.012025	1.6071e-09				0.012025	3.48393e-07	0.012025	3.47394e-07	0.012025	2.51049e-07		0.012025	4.61727e-08	0.012025	4.64487e-08	0.012025	5.82784e-08	0.012025	5.82768e-08	0.012025	5.0848e-08	0.012025	5.30474e-08		0.012025	3.40044e-08	0.012025	3.57553e-08	0.012025	4.3006e-08	0.012025	4.23596e-08	0.012025	4.23473e-08	0.012025	4.23071e-08		0.012025	8.52294e-08	0.012025	7.32428e-08
0.01205	8.67324e-10			0.01205	6.52301e-10			0.01205	1.5628e-09				0.01205	3.49118e-07	0.01205	3.48095e-07	0.01205	2.51959e-07		0.01205	4.59968e-08	0.01205	4.65173e-08	0.01205	5.84604e-08	0.01205	5.84589e-08	0.01205	5.10062e-08	0.01205	5.32123e-08		0.01205	3.45935e-08	0.01205	3.57699e-08	0.01205	4.31236e-08	0.01205	4.24878e-08	0.01205	4.24749e-08	0.01205	4.24351e-08		0.01205	8.28799e-08	0.01205	7.81266e-08
0.012075	9.04794e-10			0.012075	6.748e-10			0.012075	1.51587e-09				0.012075	3.49417e-07	0.012075	3.48414e-07	0.012075	2.5246e-07		0.012075	4.79839e-08	0.012075	4.58053e-08	0.012075	5.85355e-08	0.012075	5.8534e-08	0.012075	5.10705e-08	0.012075	5.32791e-08		0.012075	3.57867e-08	0.012075	3.53601e-08	0.012075	4.31207e-08	0.012075	4.25458e-08	0.012075	4.2532e-08	0.012075	4.2493e-08		0.012075	8.0391e-08	0.012075	7.70927e-08
0.0121	9.47243e-10			0.0121	6.92459e-10			0.0121	1.48614e-09				0.0121	3.50068e-07	0.0121	3.49463e-07	0.0121	2.52929e-07		0.0121	5.02352e-08	0.0121	4.57991e-08	0.0121	5.86992e-08	0.0121	5.86976e-08	0.0121	5.12125e-08	0.0121	5.34271e-08		0.0121	3.67232e-08	0.0121	3.58997e-08	0.0121	4.33662e-08	0.0121	4.27384e-08	0.0121	4.27243e-08	0.0121	4.26854e-08		0.0121	7.88142e-08	0.0121	7.59399e-08
0.012125	9.74777e-10			0.012125	6.94737e-10			0.012125	1.48993e-09				0.012125	3.50743e-07	0.012125	3.50181e-07	0.012125	2.53336e-07		0.012125	5.16954e-08	0.012125	4.58453e-08	0.012125	5.88691e-08	0.012125	5.88675e-08	0.012125	5.13601e-08	0.012125	5.35809e-08		0.012125	3.6844e-08	0.012125	3.59677e-08	0.012125	4.34939e-08	0.012125	4.28701e-08	0.012125	4.28553e-08	0.012125	4.28169e-08		0.012125	7.90154e-08	0.012125	7.43266e-08
0.01215	9.89034e-10			0.01215	6.85343e-10			0.01215	1.52723e-09				0.01215	3.518e-07	0.01215	3.5092e-07	0.01215	2.54094e-07		0.01215	5.24515e-08	0.01215	4.66e-08	0.01215	5.91354e-08	0.01215	5.91338e-08	0.01215	5.15922e-08	0.01215	5.38231e-08		0.01215	3.63458e-08	0.01215	3.6069e-08	0.01215	4.36297e-08	0.01215	4.30059e-08	0.01215	4.29905e-08	0.01215	4.29525e-08		0.01215	8.09937e-08	0.01215	7.73327e-08
0.012175	9.71448e-10			0.012175	6.78791e-10			0.012175	1.57008e-09				0.012175	3.52188e-07	0.012175	3.51293e-07	0.012175	2.54428e-07		0.012175	5.15188e-08	0.012175	4.60749e-08	0.012175	5.92333e-08	0.012175	5.92316e-08	0.012175	5.16765e-08	0.012175	5.39108e-08		0.012175	3.59983e-08	0.012175	3.57449e-08	0.012175	4.36474e-08	0.012175	4.30741e-08	0.012175	4.3058e-08	0.012175	4.30207e-08		0.012175	8.32662e-08	0.012175	7.4619e-08
0.0122	9.11429e-10			0.0122	6.79928e-10			0.0122	1.61061e-09				0.0122	3.53005e-07	0.0122	3.52374e-07	0.0122	2.54766e-07		0.0122	4.83358e-08	0.0122	4.63868e-08	0.0122	5.94395e-08	0.0122	5.94378e-08	0.0122	5.18559e-08	0.0122	5.40979e-08		0.0122	3.60586e-08	0.0122	3.63292e-08	0.0122	4.39048e-08	0.0122	4.32733e-08	0.0122	4.32567e-08	0.0122	4.32196e-08		0.0122	8.54156e-08	0.0122	7.25807e-08
0.012225	8.55056e-10			0.012225	6.86198e-10			0.012225	1.65579e-09				0.012225	3.53816e-07	0.012225	3.52723e-07	0.012225	2.55096e-07		0.012225	4.53462e-08	0.012225	4.66736e-08	0.012225	5.96444e-08	0.012225	5.96428e-08	0.012225	5.20342e-08	0.012225	5.42838e-08		0.012225	3.63911e-08	0.012225	3.59653e-08	0.012225	4.39134e-08	0.012225	4.33372e-08	0.012225	4.33198e-08	0.012225	4.32835e-08		0.012225	8.78113e-08	0.012225	7.09125e-08
0.01225	8.53727e-10			0.01225	6.97874e-10			0.01225	1.68727e-09				0.01225	3.54898e-07	0.01225	3.53784e-07	0.01225	2.55451e-07		0.01225	4.52757e-08	0.01225	4.74506e-08	0.01225	5.99182e-08	0.01225	5.99165e-08	0.01225	5.22729e-08	0.01225	5.45329e-08		0.01225	3.70103e-08	0.01225	3.65246e-08	0.01225	4.41645e-08	0.01225	4.35331e-08	0.01225	4.35153e-08	0.01225	4.34792e-08		0.01225	8.94809e-08	0.01225	6.99434e-08
0.012275	9.1608e-10			0.012275	7.04706e-10			0.012275	1.68785e-09				0.012275	3.55517e-07	0.012275	3.54493e-07	0.012275	2.56278e-07		0.012275	4.85825e-08	0.012275	4.73222e-08	0.012275	6.0075e-08	0.012275	6.00733e-08	0.012275	5.24089e-08	0.012275	5.46746e-08		0.012275	3.73727e-08	0.012275	3.65829e-08	0.012275	4.42901e-08	0.012275	4.3664e-08	0.012275	4.36456e-08	0.012275	4.36099e-08		0.012275	8.95118e-08	0.012275	7.49119e-08
0.0123	1.01358e-09			0.0123	6.95594e-10			0.0123	1.65287e-09				0.0123	3.55719e-07	0.0123	3.55231e-07	0.0123	2.56757e-07		0.0123	5.37531e-08	0.0123	4.64369e-08	0.0123	6.01261e-08	0.0123	6.01245e-08	0.0123	5.24521e-08	0.0123	5.47193e-08		0.0123	3.68894e-08	0.0123	3.66862e-08	0.0123	4.44269e-08	0.0123	4.38005e-08	0.0123	4.37815e-08	0.0123	4.37462e-08		0.0123	8.76566e-08	0.0123	7.46358e-08
0.012325	1.08189e-09			0.012325	6.80216e-10			0.012325	1.59312e-09				0.012325	3.56328e-07	0.012325	3.55621e-07	0.012325	2.57281e-07		0.012325	5.73758e-08	0.012325	4.6378e-08	0.012325	6.02807e-08	0.012325	6.0279e-08	0.012325	5.25861e-08	0.012325	5.48589e-08		0.012325	3.60739e-08	0.012325	3.6381e-08	0.012325	4.44503e-08	0.012325	4.38722e-08	0.012325	4.38524e-08	0.012325	4.38179e-08		0.012325	8.44879e-08	0.012325	7.50133e-08
0.01235	1.06664e-09			0.01235	6.75374e-10			0.01235	1.54269e-09				0.01235	3.57072e-07	0.01235	3.56352e-07	0.01235	2.58202e-07		0.01235	5.65669e-08	0.01235	4.65821e-08	0.01235	6.04697e-08	0.01235	6.0468e-08	0.01235	5.27503e-08	0.01235	5.50302e-08		0.01235	3.58171e-08	0.01235	3.65559e-08	0.01235	4.45951e-08	0.01235	4.40075e-08	0.01235	4.39871e-08	0.01235	4.3953e-08		0.01235	8.18135e-08	0.01235	8.01593e-08
0.012375	9.82737e-10			0.012375	6.84772e-10			0.012375	1.52491e-09				0.012375	3.57928e-07	0.012375	3.57417e-07	0.012375	2.58649e-07		0.012375	5.21175e-08	0.012375	4.69861e-08	0.012375	6.06871e-08	0.012375	6.06854e-08	0.012375	5.29396e-08	0.012375	5.52276e-08		0.012375	3.63155e-08	0.012375	3.71085e-08	0.012375	4.4847e-08	0.012375	4.42052e-08	0.012375	4.41844e-08	0.012375	4.41505e-08		0.012375	8.08704e-08	0.012375	7.84743e-08
0.0124	8.96182e-10			0.0124	6.99581e-10			0.0124	1.53861e-09				0.0124	3.59148e-07	0.0124	3.5775e-07	0.0124	2.59451e-07		0.0124	4.75272e-08	0.0124	4.8049e-08	0.0124	6.09977e-08	0.0124	6.09959e-08	0.0124	5.32106e-08	0.0124	5.55104e-08		0.0124	3.71009e-08	0.0124	3.67128e-08	0.0124	4.48491e-08	0.0124	4.42666e-08	0.0124	4.42449e-08	0.0124	4.42118e-08		0.0124	8.15969e-08	0.0124	8.15181e-08
0.012425	8.71313e-10			0.012425	7.09837e-10			0.012425	1.57854e-09				0.012425	3.59548e-07	0.012425	3.58813e-07	0.012425	2.59791e-07		0.012425	4.62084e-08	0.012425	4.75156e-08	0.012425	6.10996e-08	0.012425	6.10978e-08	0.012425	5.32983e-08	0.012425	5.56017e-08		0.012425	3.76448e-08	0.012425	3.72747e-08	0.012425	4.51022e-08	0.012425	4.44644e-08	0.012425	4.44423e-08	0.012425	4.44094e-08		0.012425	8.3715e-08	0.012425	7.83162e-08
0.01245	9.33329e-10			0.01245	7.13255e-10			0.01245	1.64472e-09				0.01245	3.60167e-07	0.01245	3.59529e-07	0.01245	2.60082e-07		0.01245	4.94972e-08	0.01245	4.74374e-08	0.01245	6.12575e-08	0.01245	6.12558e-08	0.01245	5.34353e-08	0.01245	5.57444e-08		0.01245	3.78261e-08	0.01245	3.73369e-08	0.01245	4.52303e-08	0.01245	4.45974e-08	0.01245	4.45746e-08	0.01245	4.45422e-08		0.01245	8.72243e-08	0.01245	7.52522e-08
0.012475	1.03712e-09			0.012475	7.09836e-10			0.012475	1.72283e-09				0.012475	3.60719e-07	0.012475	3.59896e-07	0.012475	2.60764e-07		0.012475	5.50016e-08	0.012475	4.72461e-08	0.012475	6.13983e-08	0.012475	6.13966e-08	0.012475	5.35572e-08	0.012475	5.58714e-08		0.012475	3.76447e-08	0.012475	3.6998e-08	0.012475	4.52459e-08	0.012475	4.46654e-08	0.012475	4.46418e-08	0.012475	4.46101e-08		0.012475	9.1367e-08	0.012475	7.76635e-08
0.0125	1.09781e-09			0.0125	7.02718e-10			0.0125	1.77151e-09				0.0125	3.61341e-07	0.0125	3.60992e-07	0.0125	2.61087e-07		0.0125	5.82202e-08	0.0125	4.72063e-08	0.0125	6.15571e-08	0.0125	6.15553e-08	0.0125	5.36949e-08	0.0125	5.60149e-08		0.0125	3.72673e-08	0.0125	3.7606e-08	0.0125	4.55112e-08	0.0125	4.48699e-08	0.0125	4.48458e-08	0.0125	4.48143e-08		0.0125	9.39484e-08	0.0125	7.52078e-08
0.012525	1.07493e-09			0.012525	7.02434e-10			0.012525	1.76598e-09				0.012525	3.62097e-07	0.012525	3.61714e-07	0.012525	2.61511e-07		0.012525	5.70068e-08	0.012525	4.743e-08	0.012525	6.17506e-08	0.012525	6.17488e-08	0.012525	5.3863e-08	0.012525	5.61902e-08		0.012525	3.72522e-08	0.012525	3.76738e-08	0.012525	4.56416e-08	0.012525	4.50046e-08	0.012525	4.49799e-08	0.012525	4.49489e-08		0.012525	9.36551e-08	0.012525	7.45484e-08
0.01255	9.96669e-10			0.01255	7.14397e-10			0.01255	1.72459e-09				0.01255	3.62944e-07	0.01255	3.62413e-07	0.01255	2.62002e-07		0.01255	5.28563e-08	0.01255	4.78136e-08	0.01255	6.19672e-08	0.01255	6.19654e-08	0.01255	5.40516e-08	0.01255	5.63868e-08		0.01255	3.78866e-08	0.01255	3.77229e-08	0.01255	4.57657e-08	0.01255	4.51351e-08	0.01255	4.51097e-08	0.01255	4.50792e-08		0.01255	9.146e-08	0.01255	7.48804e-08
0.012575	9.21719e-10			0.012575	7.32624e-10			0.012575	1.66657e-09				0.012575	3.63785e-07	0.012575	3.6274e-07	0.012575	2.62937e-07		0.012575	4.88816e-08	0.012575	4.81681e-08	0.012575	6.21827e-08	0.012575	6.21809e-08	0.012575	5.42391e-08	0.012575	5.65823e-08		0.012575	3.88533e-08	0.012575	3.73426e-08	0.012575	4.5769e-08	0.012575	4.51957e-08	0.012575	4.51695e-08	0.012575	4.51398e-08		0.012575	8.83834e-08	0.012575	8.06224e-08
0.0126	8.9585e-10			0.0126	7.45155e-10			0.0126	1.60828e-09				0.0126	3.64546e-07	0.0126	3.63799e-07	0.0126	2.63459e-07		0.0126	4.75096e-08	0.0126	4.83565e-08	0.0126	6.23781e-08	0.0126	6.23763e-08	0.0126	5.44089e-08	0.0126	5.67594e-08		0.0126	3.95178e-08	0.0126	3.79249e-08	0.0126	4.60253e-08	0.0126	4.53941e-08	0.0126	4.53674e-08	0.0126	4.53379e-08		0.0126	8.5292e-08	0.0126	8.01009e-08
0.012625	9.3366e-10			0.012625	7.44588e-10			0.012625	1.58146e-09				0.012625	3.65205e-07	0.012625	3.64161e-07	0.012625	2.63923e-07		0.012625	4.95148e-08	0.012625	4.83459e-08	0.012625	6.25472e-08	0.012625	6.25454e-08	0.012625	5.45556e-08	0.012625	5.69123e-08		0.012625	3.94877e-08	0.012625	3.75859e-08	0.012625	4.60402e-08	0.012625	4.54615e-08	0.012625	4.54339e-08	0.012625	4.54052e-08		0.012625	8.38697e-08	0.012625	7.90157e-08
0.01265	1.0096e-09			0.01265	7.32624e-10			0.01265	1.5937e-09				0.01265	3.66162e-07	0.01265	3.64905e-07	0.01265	2.64728e-07		0.01265	5.3542e-08	0.01265	4.89056e-08	0.01265	6.27932e-08	0.01265	6.27914e-08	0.01265	5.47699e-08	0.01265	5.71359e-08		0.01265	3.88532e-08	0.01265	3.77873e-08	0.01265	4.61922e-08	0.01265	4.56009e-08	0.01265	4.55727e-08	0.01265	4.55444e-08		0.01265	8.45187e-08	0.01265	8.23992e-08
0.012675	1.05901e-09			0.012675	7.14111e-10			0.012675	1.63073e-09				0.012675	3.66442e-07	0.012675	3.65662e-07	0.012675	2.65072e-07		0.012675	5.61622e-08	0.012675	4.81582e-08	0.012675	6.28651e-08	0.012675	6.28633e-08	0.012675	5.48313e-08	0.012675	5.71996e-08		0.012675	3.78714e-08	0.012675	3.7983e-08	0.012675	4.63458e-08	0.012675	4.57427e-08	0.012675	4.57139e-08	0.012675	4.56861e-08		0.012675	8.64823e-08	0.012675	7.94387e-08
0.0127	1.04874e-09			0.0127	7.00442e-10			0.0127	1.68494e-09				0.0127	3.67178e-07	0.0127	3.66409e-07	0.0127	2.64972e-07		0.0127	5.56177e-08	0.0127	4.83319e-08	0.0127	6.30547e-08	0.0127	6.30529e-08	0.0127	5.4996e-08	0.0127	5.73713e-08		0.0127	3.71465e-08	0.0127	3.81493e-08	0.0127	4.64941e-08	0.0127	4.5883e-08	0.0127	4.58535e-08	0.0127	4.58263e-08		0.0127	8.93575e-08	0.0127	7.16714e-08
0.012725	1.01757e-09			0.012725	7.01863e-10			0.012725	1.73245e-09				0.012725	3.67948e-07	0.012725	3.67128e-07	0.012725	2.65711e-07		0.012725	5.39647e-08	0.012725	4.8565e-08	0.012725	6.32532e-08	0.012725	6.32514e-08	0.012725	5.51685e-08	0.012725	5.75512e-08		0.012725	3.72219e-08	0.012725	3.82697e-08	0.012725	4.66317e-08	0.012725	4.60181e-08	0.012725	4.59879e-08	0.012725	4.59612e-08		0.012725	9.1877e-08	0.012725	7.59572e-08
0.01275	1.0033e-09			0.01275	7.16676e-10			0.01275	1.75082e-09				0.01275	3.68691e-07	0.01275	3.67822e-07	0.01275	2.66091e-07		0.01275	5.32081e-08	0.01275	4.87379e-08	0.01275	6.34449e-08	0.01275	6.3443e-08	0.01275	5.5335e-08	0.01275	5.77248e-08		0.01275	3.80075e-08	0.01275	3.83571e-08	0.01275	4.67606e-08	0.01275	4.61486e-08	0.01275	4.61177e-08	0.01275	4.60915e-08		0.01275	9.28514e-08	0.01275	7.49183e-08
0.012775	1.00131e-09			0.012775	7.37751e-10			0.012775	1.75053e-09				0.012775	3.69774e-07	0.012775	3.68504e-07	0.012775	2.66919e-07		0.012775	5.31025e-08	0.012775	4.95501e-08	0.012775	6.37246e-08	0.012775	6.37228e-08	0.012775	5.5579e-08	0.012775	5.79793e-08		0.012775	3.91252e-08	0.012775	3.84338e-08	0.012775	4.68863e-08	0.012775	4.6277e-08	0.012775	4.62454e-08	0.012775	4.62198e-08		0.012775	9.2836e-08	0.012775	7.96714e-08
0.0128	9.90027e-10			0.0128	7.50281e-10			0.0128	1.73566e-09				0.0128	3.70152e-07	0.0128	3.69203e-07	0.0128	2.66946e-07		0.0128	5.25041e-08	0.0128	4.89785e-08	0.0128	6.38223e-08	0.0128	6.38205e-08	0.0128	5.56629e-08	0.0128	5.80666e-08		0.0128	3.97896e-08	0.0128	3.8535e-08	0.0128	4.7018e-08	0.0128	4.64086e-08	0.0128	4.63762e-08	0.0128	4.63512e-08		0.0128	9.20472e-08	0.0128	7.35487e-08
0.012825	9.58857e-10			0.012825	7.44873e-10			0.012825	1.70331e-09				0.012825	3.70922e-07	0.012825	3.69935e-07	0.012825	2.67834e-07		0.012825	5.08511e-08	0.012825	4.91982e-08	0.012825	6.40216e-08	0.012825	6.40198e-08	0.012825	5.58362e-08	0.012825	5.82473e-08		0.012825	3.95029e-08	0.012825	3.86769e-08	0.012825	4.7161e-08	0.012825	4.65466e-08	0.012825	4.65136e-08	0.012825	4.6489e-08		0.012825	9.03317e-08	0.012825	7.94115e-08
0.01285	9.39966e-10			0.01285	7.32057e-10			0.01285	1.67503e-09				0.01285	3.71672e-07	0.01285	3.7068e-07	0.01285	2.683e-07		0.01285	4.98492e-08	0.01285	4.93727e-08	0.01285	6.4216e-08	0.01285	6.42141e-08	0.01285	5.6005e-08	0.01285	5.84233e-08		0.01285	3.88232e-08	0.01285	3.8828e-08	0.01285	4.73079e-08	0.01285	4.66874e-08	0.01285	4.66537e-08	0.01285	4.66297e-08		0.01285	8.88321e-08	0.01285	7.8833e-08
0.012875	9.73789e-10			0.012875	7.22657e-10			0.012875	1.65404e-09				0.012875	3.72697e-07	0.012875	3.7142e-07	0.012875	2.69167e-07		0.012875	5.16429e-08	0.012875	5.00647e-08	0.012875	6.44818e-08	0.012875	6.44799e-08	0.012875	5.62367e-08	0.012875	5.8665e-08		0.012875	3.83247e-08	0.012875	3.89626e-08	0.012875	4.74516e-08	0.012875	4.68271e-08	0.012875	4.67928e-08	0.012875	4.67693e-08		0.012875	8.77185e-08	0.012875	8.33781e-08
0.0129	1.03812e-09			0.0129	7.19809e-10			0.0129	1.63248e-09				0.0129	3.73313e-07	0.0129	3.72508e-07	0.0129	2.6962e-07		0.0129	5.50546e-08	0.0129	4.99382e-08	0.0129	6.46417e-08	0.0129	6.46398e-08	0.0129	5.63753e-08	0.0129	5.88094e-08		0.0129	3.81736e-08	0.0129	3.95099e-08	0.0129	4.77107e-08	0.0129	4.70333e-08	0.0129	4.69985e-08	0.0129	4.69752e-08		0.0129	8.65752e-08	0.0129	8.18655e-08
0.012925	1.0819e-09			0.012925	7.24935e-10			0.012925	1.63685e-09				0.012925	3.73962e-07	0.012925	3.7322e-07	0.012925	2.70026e-07		0.012925	5.73765e-08	0.012925	4.9892e-08	0.012925	6.48103e-08	0.012925	6.48084e-08	0.012925	5.65215e-08	0.012925	5.89618e-08		0.012925	3.84455e-08	0.012925	3.95212e-08	0.012925	4.78339e-08	0.012925	4.71682e-08	0.012925	4.71327e-08	0.012925	4.71099e-08		0.012925	8.68071e-08	0.012925	8.01224e-08
0.01295	1.0819e-09			0.01295	7.36044e-10			0.01295	1.67649e-09				0.01295	3.74682e-07	0.01295	3.73921e-07	0.01295	2.70366e-07		0.01295	5.73763e-08	0.01295	4.99919e-08	0.01295	6.49975e-08	0.01295	6.49955e-08	0.01295	5.66841e-08	0.01295	5.91313e-08		0.01295	3.90346e-08	0.01295	3.954e-08	0.01295	4.79563e-08	0.01295	4.73011e-08	0.01295	4.72649e-08	0.01295	4.72426e-08		0.01295	8.89092e-08	0.01295	7.798e-08
0.012975	1.0358e-09			0.012975	7.46581e-10			0.012975	1.72342e-09				0.012975	3.75116e-07	0.012975	3.74262e-07	0.012975	2.71106e-07		0.012975	5.49316e-08	0.012975	4.95488e-08	0.012975	6.51105e-08	0.012975	6.51085e-08	0.012975	5.67815e-08	0.012975	5.92326e-08		0.012975	3.95934e-08	0.012975	3.91449e-08	0.012975	4.79611e-08	0.012975	4.73654e-08	0.012975	4.73283e-08	0.012975	4.73069e-08		0.012975	9.13981e-08	0.012975	8.13145e-08
0.013	9.63503e-10			0.013	7.443e-10			0.013	1.75665e-09				0.013	3.76313e-07	0.013	3.74988e-07	0.013	2.71458e-07		0.013	5.10974e-08	0.013	5.05993e-08	0.013	6.54224e-08	0.013	6.54204e-08	0.013	5.70536e-08	0.013	5.95165e-08		0.013	3.94724e-08	0.013	3.93114e-08	0.013	4.81071e-08	0.013	4.75033e-08	0.013	4.74654e-08	0.013	4.74446e-08		0.013	9.31604e-08	0.013	7.91333e-08
0.013025	9.08786e-10			0.013025	7.3035e-10			0.013025	1.77006e-09				0.013025	3.76761e-07	0.013025	3.76096e-07	0.013025	2.71847e-07		0.013025	4.81957e-08	0.013025	5.01548e-08	0.013025	6.55393e-08	0.013025	6.55373e-08	0.013025	5.71544e-08	0.013025	5.96215e-08		0.013025	3.87327e-08	0.013025	3.99265e-08	0.013025	4.83795e-08	0.013025	4.77144e-08	0.013025	4.76761e-08	0.013025	4.76555e-08		0.013025	9.38716e-08	0.013025	7.79185e-08
0.01305	9.18409e-10			0.01305	7.22657e-10			0.01305	1.76831e-09				0.01305	3.77825e-07	0.01305	3.76472e-07	0.01305	2.72678e-07		0.01305	4.8706e-08	0.01305	5.09272e-08	0.01305	6.58172e-08	0.01305	6.58152e-08	0.01305	5.73966e-08	0.01305	5.98742e-08		0.01305	3.83247e-08	0.01305	3.95576e-08	0.01305	4.8394e-08	0.01305	4.77855e-08	0.01305	4.77462e-08	0.01305	4.77264e-08		0.01305	9.3779e-08	0.01305	8.25139e-08
0.013075	1.00297e-09			0.013075	7.2522e-10			0.013075	1.76015e-09				0.013075	3.78408e-07	0.013075	3.77189e-07	0.013075	2.73107e-07		0.013075	5.31907e-08	0.013075	5.07325e-08	0.013075	6.59695e-08	0.013075	6.59675e-08	0.013075	5.75285e-08	0.013075	6.00117e-08		0.013075	3.84606e-08	0.013075	3.96951e-08	0.013075	4.8535e-08	0.013075	4.7922e-08	0.013075	4.78821e-08	0.013075	4.78628e-08		0.013075	9.33461e-08	0.013075	8.114e-08
0.0131	1.12104e-09			0.0131	7.35192e-10			0.0131	1.74703e-09				0.0131	3.78937e-07	0.0131	3.78253e-07	0.0131	2.73545e-07		0.0131	5.94521e-08	0.0131	5.04559e-08	0.0131	6.61078e-08	0.0131	6.61058e-08	0.0131	5.76481e-08	0.0131	6.01362e-08		0.0131	3.89894e-08	0.0131	4.02453e-08	0.0131	4.87916e-08	0.0131	4.81252e-08	0.0131	4.80847e-08	0.0131	4.80658e-08		0.0131	9.26504e-08	0.0131	8.02165e-08
0.013125	1.2056e-09			0.013125	7.52848e-10			0.013125	1.73654e-09				0.013125	3.7952e-07	0.013125	3.7858e-07	0.013125	2.73978e-07		0.013125	6.39367e-08	0.013125	5.03105e-08	0.013125	6.62604e-08	0.013125	6.62584e-08	0.013125	5.77802e-08	0.013125	6.02739e-08		0.013125	3.99258e-08	0.013125	3.98188e-08	0.013125	4.87903e-08	0.013125	4.81873e-08	0.013125	4.81459e-08	0.013125	4.81278e-08		0.013125	9.20942e-08	0.013125	7.94683e-08
0.01315	1.19864e-09			0.01315	7.66804e-10			0.01315	1.73975e-09				0.01315	3.80251e-07	0.01315	3.79276e-07	0.01315	2.748e-07		0.01315	6.35673e-08	0.01315	5.04673e-08	0.01315	6.64519e-08	0.01315	6.64499e-08	0.01315	5.79466e-08	0.01315	6.04473e-08		0.01315	4.06659e-08	0.01315	3.99426e-08	0.01315	4.8926e-08	0.01315	4.83201e-08	0.01315	4.8278e-08	0.01315	4.82605e-08		0.01315	9.2264e-08	0.01315	8.37813e-08
0.013175	1.09649e-09			0.013175	7.66235e-10			0.013175	1.74761e-09				0.013175	3.81136e-07	0.013175	3.8036e-07	0.013175	2.75199e-07		0.013175	5.81503e-08	0.013175	5.09169e-08	0.013175	6.66841e-08	0.013175	6.6682e-08	0.013175	5.81486e-08	0.013175	6.06579e-08		0.013175	4.06358e-08	0.013175	4.05324e-08	0.013175	4.91918e-08	0.013175	4.85277e-08	0.013175	4.8485e-08	0.013175	4.84678e-08		0.013175	9.26813e-08	0.013175	8.19092e-08
0.0132	9.6318e-10			0.0132	7.56554e-10			0.0132	1.74791e-09				0.0132	3.82071e-07	0.0132	3.81099e-07	0.0132	2.75612e-07		0.0132	5.10804e-08	0.0132	5.14401e-08	0.0132	6.69297e-08	0.0132	6.69277e-08	0.0132	5.83625e-08	0.0132	6.0881e-08		0.0132	4.01223e-08	0.0132	4.06111e-08	0.0132	4.933e-08	0.0132	4.86693e-08	0.0132	4.8626e-08	0.0132	4.86092e-08		0.0132	9.26968e-08	0.0132	8.06567e-08
0.013225	9.00181e-10			0.013225	7.50573e-10			0.013225	1.74266e-09				0.013225	3.82893e-07	0.013225	3.81832e-07	0.013225	2.76035e-07		0.013225	4.77393e-08	0.013225	5.17159e-08	0.013225	6.71458e-08	0.013225	6.71437e-08	0.013225	5.85503e-08	0.013225	6.10769e-08		0.013225	3.98051e-08	0.013225	4.06886e-08	0.013225	4.94669e-08	0.013225	4.88097e-08	0.013225	4.87657e-08	0.013225	4.87495e-08		0.013225	9.24186e-08	0.013225	7.98408e-08
0.01325	9.64508e-10			0.01325	7.557e-10			0.01325	1.74296e-09				0.01325	3.83509e-07	0.01325	3.82544e-07	0.01325	2.76862e-07		0.01325	5.11508e-08	0.01325	5.15837e-08	0.01325	6.73078e-08	0.01325	6.73057e-08	0.01325	5.86907e-08	0.01325	6.12232e-08		0.01325	4.00771e-08	0.01325	4.07481e-08	0.01325	4.95979e-08	0.01325	4.89463e-08	0.01325	4.89015e-08	0.01325	4.88859e-08		0.01325	9.24343e-08	0.01325	8.43087e-08
0.013275	1.09815e-09			0.013275	7.70225e-10			0.013275	1.75636e-09				0.013275	3.84012e-07	0.013275	3.82878e-07	0.013275	2.77251e-07		0.013275	5.82382e-08	0.013275	5.12527e-08	0.013275	6.74403e-08	0.013275	6.74383e-08	0.013275	5.88052e-08	0.013275	6.13424e-08		0.013275	4.08473e-08	0.013275	4.03577e-08	0.013275	4.96025e-08	0.013275	4.90099e-08	0.013275	4.89641e-08	0.013275	4.89494e-08		0.013275	9.31452e-08	0.013275	8.23407e-08
0.0133	1.20063e-09			0.0133	7.8361e-10			0.0133	1.77502e-09				0.0133	3.84566e-07	0.0133	3.83936e-07	0.0133	2.7763e-07		0.0133	6.36731e-08	0.0133	5.10503e-08	0.0133	6.75863e-08	0.0133	6.75842e-08	0.0133	5.89315e-08	0.0133	6.1474e-08		0.0133	4.15572e-08	0.0133	4.09459e-08	0.0133	4.98643e-08	0.0133	4.92134e-08	0.0133	4.91671e-08	0.0133	4.91527e-08		0.0133	9.41346e-08	0.0133	8.07134e-08
0.013325	1.22285e-09			0.013325	7.89025e-10			0.013325	1.79339e-09				0.013325	3.8525e-07	0.013325	3.84286e-07	0.013325	2.7801e-07		0.013325	6.48516e-08	0.013325	5.11207e-08	0.013325	6.77666e-08	0.013325	6.77645e-08	0.013325	5.9088e-08	0.013325	6.16371e-08		0.013325	4.18444e-08	0.013325	4.05781e-08	0.013325	4.98751e-08	0.013325	4.92804e-08	0.013325	4.92332e-08	0.013325	4.92196e-08		0.013325	9.51086e-08	0.013325	7.94803e-08
0.01335	1.16847e-09			0.01335	7.89879e-10			0.01335	1.81029e-09				0.01335	3.86058e-07	0.01335	3.85367e-07	0.01335	2.78392e-07		0.01335	6.19673e-08	0.01335	5.14337e-08	0.01335	6.79799e-08	0.01335	6.79778e-08	0.01335	5.92734e-08	0.01335	6.18304e-08		0.01335	4.18897e-08	0.01335	4.1194e-08	0.01335	5.01449e-08	0.01335	4.94888e-08	0.01335	4.9441e-08	0.01335	4.94278e-08		0.01335	9.60051e-08	0.01335	7.85818e-08
0.013375	1.08391e-09			0.013375	7.876e-10			0.013375	1.81874e-09				0.013375	3.86914e-07	0.013375	3.86093e-07	0.013375	2.79204e-07		0.013375	5.74828e-08	0.013375	5.18273e-08	0.013375	6.82063e-08	0.013375	6.82041e-08	0.013375	5.94703e-08	0.013375	6.20357e-08		0.013375	4.17688e-08	0.013375	4.12767e-08	0.013375	5.0282e-08	0.013375	4.96287e-08	0.013375	4.95802e-08	0.013375	4.95675e-08		0.013375	9.64535e-08	0.013375	8.33317e-08
0.0134	1.02752e-09			0.0134	7.85324e-10			0.0134	1.81904e-09				0.0134	3.87725e-07	0.0134	3.86459e-07	0.0134	2.79617e-07		0.0134	5.44926e-08	0.0134	5.2113e-08	0.0134	6.84208e-08	0.0134	6.84187e-08	0.0134	5.96568e-08	0.0134	6.22302e-08		0.0134	4.16481e-08	0.0134	4.09243e-08	0.0134	5.02975e-08	0.0134	4.96987e-08	0.0134	4.96492e-08	0.0134	4.96374e-08		0.0134	9.64691e-08	0.0134	8.20581e-08
0.013425	1.01591e-09			0.013425	7.87885e-10			0.013425	1.81641e-09				0.013425	3.88464e-07	0.013425	3.87536e-07	0.013425	2.8045e-07		0.013425	5.38767e-08	0.013425	5.22464e-08	0.013425	6.86164e-08	0.013425	6.86143e-08	0.013425	5.98266e-08	0.013425	6.24073e-08		0.013425	4.17839e-08	0.013425	4.15337e-08	0.013425	5.05665e-08	0.013425	4.99071e-08	0.013425	4.9857e-08	0.013425	4.98456e-08		0.013425	9.63299e-08	0.013425	8.64006e-08
0.01345	1.03481e-09			0.01345	7.91303e-10			0.01345	1.80912e-09				0.01345	3.89153e-07	0.01345	3.88252e-07	0.01345	2.80877e-07		0.01345	5.48793e-08	0.01345	5.22828e-08	0.01345	6.87991e-08	0.01345	6.87969e-08	0.01345	5.99851e-08	0.01345	6.25725e-08		0.01345	4.19652e-08	0.01345	4.16009e-08	0.01345	5.07e-08	0.01345	5.00453e-08	0.01345	4.99945e-08	0.01345	4.99836e-08		0.01345	9.59433e-08	0.01345	8.47182e-08
0.013475	1.07594e-09			0.013475	7.93014e-10			0.013475	1.79893e-09				0.013475	3.89806e-07	0.013475	3.8897e-07	0.013475	2.8131e-07		0.013475	5.70603e-08	0.013475	5.2255e-08	0.013475	6.89724e-08	0.013475	6.89702e-08	0.013475	6.01354e-08	0.013475	6.27291e-08		0.013475	4.20559e-08	0.013475	4.16812e-08	0.013475	5.08358e-08	0.013475	5.01842e-08	0.013475	5.01327e-08	0.013475	5.01223e-08		0.013475	9.54024e-08	0.013475	8.3508e-08
0.0135	1.13e-09			0.0135	7.91871e-10			0.0135	1.7928e-09				0.0135	3.90439e-07	0.0135	3.89694e-07	0.0135	2.81735e-07		0.0135	5.99272e-08	0.0135	5.21965e-08	0.0135	6.91402e-08	0.0135	6.91381e-08	0.0135	6.02809e-08	0.0135	6.28807e-08		0.0135	4.19953e-08	0.0135	4.17744e-08	0.0135	5.09744e-08	0.0135	5.03243e-08	0.0135	5.0272e-08	0.0135	5.02623e-08		0.0135	9.50777e-08	0.0135	8.25016e-08
0.013525	1.16714e-09			0.013525	7.85608e-10			0.013525	1.79251e-09				0.013525	3.91098e-07	0.013525	3.90428e-07	0.013525	2.82563e-07		0.013525	6.18967e-08	0.013525	5.22034e-08	0.013525	6.93155e-08	0.013525	6.93133e-08	0.013525	6.04329e-08	0.013525	6.30391e-08		0.013525	4.16631e-08	0.013525	4.18832e-08	0.013525	5.11168e-08	0.013525	5.04664e-08	0.013525	5.04134e-08	0.013525	5.04042e-08		0.013525	9.50623e-08	0.013525	8.68668e-08
0.01355	1.15653e-09			0.01355	7.81621e-10			0.01355	1.80622e-09				0.01355	3.91835e-07	0.01355	3.91157e-07	0.01355	2.82951e-07		0.01355	6.1334e-08	0.01355	5.23682e-08	0.01355	6.95115e-08	0.01355	6.95093e-08	0.01355	6.06031e-08	0.01355	6.32165e-08		0.01355	4.14517e-08	0.01355	4.19873e-08	0.01355	5.1258e-08	0.01355	5.06078e-08	0.01355	5.0554e-08	0.01355	5.05455e-08		0.01355	9.57891e-08	0.01355	8.47418e-08
0.013575	1.10512e-09			0.013575	7.84752e-10			0.013575	1.83974e-09				0.013575	3.92638e-07	0.013575	3.91873e-07	0.013575	2.83302e-07		0.013575	5.8608e-08	0.013575	5.26582e-08	0.013575	6.97253e-08	0.013575	6.97231e-08	0.013575	6.07889e-08	0.013575	6.34103e-08		0.013575	4.16178e-08	0.013575	4.20766e-08	0.013575	5.13949e-08	0.013575	5.07468e-08	0.013575	5.06922e-08	0.013575	5.06842e-08		0.013575	9.75667e-08	0.013575	8.26471e-08
0.0136	1.0504e-09			0.0136	7.9045e-10			0.0136	1.87734e-09				0.0136	3.93446e-07	0.0136	3.92584e-07	0.0136	2.83646e-07		0.0136	5.57061e-08	0.0136	5.29464e-08	0.0136	6.99407e-08	0.0136	6.99385e-08	0.0136	6.09761e-08	0.0136	6.36055e-08		0.0136	4.19199e-08	0.0136	4.21644e-08	0.0136	5.15309e-08	0.0136	5.08849e-08	0.0136	5.08295e-08	0.0136	5.08222e-08		0.0136	9.95609e-08	0.0136	8.09446e-08
0.013625	1.0325e-09			0.013625	7.97571e-10			0.013625	1.90007e-09				0.013625	3.94555e-07	0.013625	3.93292e-07	0.013625	2.84432e-07		0.013625	5.47566e-08	0.013625	5.38099e-08	0.013625	7.02366e-08	0.013625	7.02343e-08	0.013625	6.1234e-08	0.013625	6.38746e-08		0.013625	4.22976e-08	0.013625	4.22535e-08	0.013625	5.16667e-08	0.013625	5.10226e-08	0.013625	5.09665e-08	0.013625	5.09597e-08		0.013625	1.00767e-07	0.013625	8.52678e-08
0.01365	1.06699e-09			0.01365	8.064e-10			0.01365	1.90299e-09				0.01365	3.94859e-07	0.01365	3.93997e-07	0.01365	2.8484e-07		0.01365	5.65855e-08	0.01365	5.30472e-08	0.01365	7.03177e-08	0.01365	7.03155e-08	0.01365	6.13033e-08	0.01365	6.39465e-08		0.01365	4.27658e-08	0.01365	4.23428e-08	0.01365	5.1802e-08	0.01365	5.11599e-08	0.01365	5.11029e-08	0.01365	5.10968e-08		0.01365	1.00921e-07	0.01365	8.38892e-08
0.013675	1.13697e-09			0.013675	8.12096e-10			0.013675	1.89133e-09				0.013675	3.95466e-07	0.013675	3.94708e-07	0.013675	2.85275e-07		0.013675	6.02968e-08	0.013675	5.29385e-08	0.013675	7.04798e-08	0.013675	7.04775e-08	0.013675	6.14437e-08	0.013675	6.40928e-08		0.013675	4.30679e-08	0.013675	4.24434e-08	0.013675	5.194e-08	0.013675	5.12984e-08	0.013675	5.12406e-08	0.013675	5.12351e-08		0.013675	1.00303e-07	0.013675	8.31915e-08
0.0137	1.21623e-09			0.0137	8.09818e-10			0.0137	1.86918e-09				0.0137	3.96417e-07	0.0137	3.95434e-07	0.0137	2.8573e-07		0.0137	6.45003e-08	0.0137	5.35213e-08	0.0137	7.07343e-08	0.0137	7.0732e-08	0.0137	6.16653e-08	0.0137	6.43239e-08		0.0137	4.29471e-08	0.0137	4.25643e-08	0.0137	5.20835e-08	0.0137	5.14399e-08	0.0137	5.13814e-08	0.0137	5.13765e-08		0.0137	9.9128e-08	0.0137	8.29296e-08
0.013725	1.26398e-09			0.013725	8.02984e-10			0.013725	1.83594e-09				0.013725	3.967e-07	0.013725	3.96169e-07	0.013725	2.86619e-07		0.013725	6.70326e-08	0.013725	5.27597e-08	0.013725	7.08099e-08	0.013725	7.08076e-08	0.013725	6.17296e-08	0.013725	6.43907e-08		0.013725	4.25846e-08	0.013725	4.26936e-08	0.013725	5.22297e-08	0.013725	5.15833e-08	0.013725	5.1524e-08	0.013725	5.15197e-08		0.013725	9.73656e-08	0.013725	8.83157e-08
0.01375	1.24276e-09			0.01375	8.01276e-10			0.01375	1.80155e-09				0.01375	3.97454e-07	0.01375	3.96894e-07	0.01375	2.87097e-07		0.01375	6.59072e-08	0.01375	5.29847e-08	0.01375	7.10119e-08	0.01375	7.10096e-08	0.01375	6.19051e-08	0.01375	6.45736e-08		0.01375	4.24941e-08	0.01375	4.28074e-08	0.01375	5.23722e-08	0.01375	5.17249e-08	0.01375	5.16648e-08	0.01375	5.16612e-08		0.01375	9.55417e-08	0.01375	8.73124e-08
0.013775	1.16715e-09			0.013775	8.10105e-10			0.013775	1.78523e-09				0.013775	3.98296e-07	0.013775	3.97599e-07	0.013775	2.87541e-07		0.013775	6.18973e-08	0.013775	5.33747e-08	0.013775	7.12377e-08	0.013775	7.12354e-08	0.013775	6.21014e-08	0.013775	6.47784e-08		0.013775	4.29623e-08	0.013775	4.28961e-08	0.013775	5.25081e-08	0.013775	5.18627e-08	0.013775	5.18018e-08	0.013775	5.17989e-08		0.013775	9.46759e-08	0.013775	8.6137e-08
0.0138	1.08722e-09			0.0138	8.20069e-10			0.0138	1.79076e-09				0.0138	3.99505e-07	0.0138	3.98302e-07	0.0138	2.88358e-07		0.0138	5.76586e-08	0.0138	5.44672e-08	0.0138	7.15624e-08	0.0138	7.15601e-08	0.0138	6.23846e-08	0.0138	6.50739e-08		0.0138	4.34907e-08	0.0138	4.29865e-08	0.0138	5.26438e-08	0.0138	5.20003e-08	0.0138	5.19386e-08	0.0138	5.19362e-08		0.0138	9.49695e-08	0.0138	9.00427e-08
0.013825	1.05207e-09			0.013825	8.17508e-10			0.013825	1.81467e-09				0.013825	4.00281e-07	0.013825	3.99029e-07	0.013825	2.88728e-07		0.013825	5.57945e-08	0.013825	5.46405e-08	0.013825	7.17711e-08	0.013825	7.17688e-08	0.013825	6.25659e-08	0.013825	6.52629e-08		0.013825	4.33549e-08	0.013825	4.31099e-08	0.013825	5.27883e-08	0.013825	5.21426e-08	0.013825	5.20801e-08	0.013825	5.20784e-08		0.013825	9.62374e-08	0.013825	8.7398e-08
0.01385	1.08822e-09			0.01385	8.08682e-10			0.01385	1.85285e-09				0.01385	4.00943e-07	0.01385	3.99767e-07	0.01385	2.8907e-07		0.01385	5.77115e-08	0.01385	5.45829e-08	0.01385	7.1949e-08	0.01385	7.19467e-08	0.01385	6.27202e-08	0.01385	6.54237e-08		0.01385	4.28868e-08	0.01385	4.32452e-08	0.01385	5.29365e-08	0.01385	5.22873e-08	0.01385	5.2224e-08	0.01385	5.2223e-08		0.01385	9.82623e-08	0.01385	8.50246e-08
0.013875	1.16548e-09			0.013875	8.04691e-10			0.013875	1.88696e-09				0.013875	4.01537e-07	0.013875	4.00496e-07	0.013875	2.89421e-07		0.013875	6.1809e-08	0.013875	5.44066e-08	0.013875	7.21092e-08	0.013875	7.21068e-08	0.013875	6.28588e-08	0.013875	6.55681e-08		0.013875	4.26752e-08	0.013875	4.33646e-08	0.013875	5.30812e-08	0.013875	5.24304e-08	0.013875	5.23663e-08	0.013875	5.23659e-08		0.013875	1.00071e-07	0.013875	8.32986e-08
0.0139	1.21755e-09			0.0139	8.03553e-10			0.0139	1.90562e-09				0.0139	4.01813e-07	0.0139	4.0122e-07	0.0139	2.90214e-07		0.0139	6.45703e-08	0.0139	5.36211e-08	0.0139	7.21834e-08	0.0139	7.2181e-08	0.0139	6.29219e-08	0.0139	6.56336e-08		0.0139	4.26148e-08	0.0139	4.34757e-08	0.0139	5.32239e-08	0.0139	5.25726e-08	0.0139	5.25077e-08	0.0139	5.25079e-08		0.0139	1.01061e-07	0.0139	8.7675e-08
0.013925	1.20694e-09			0.013925	8.06118e-10			0.013925	1.90678e-09				0.013925	4.0255e-07	0.013925	4.01937e-07	0.013925	2.90625e-07		0.013925	6.40075e-08	0.013925	5.38098e-08	0.013925	7.2382e-08	0.013925	7.23797e-08	0.013925	6.30944e-08	0.013925	6.58134e-08		0.013925	4.27508e-08	0.013925	4.35783e-08	0.013925	5.33644e-08	0.013925	5.27135e-08	0.013925	5.26478e-08	0.013925	5.26486e-08		0.013925	1.01122e-07	0.013925	8.62348e-08
0.01395	1.15322e-09			0.01395	8.15516e-10			0.01395	1.88579e-09				0.01395	4.03716e-07	0.01395	4.02641e-07	0.01395	2.91492e-07		0.01395	6.11588e-08	0.01395	5.48428e-08	0.01395	7.2697e-08	0.01395	7.26946e-08	0.01395	6.3369e-08	0.01395	6.60999e-08		0.01395	4.32493e-08	0.01395	4.36667e-08	0.01395	5.35007e-08	0.01395	5.2852e-08	0.01395	5.27854e-08	0.01395	5.2787e-08		0.01395	1.00009e-07	0.01395	9.10119e-08
0.013975	1.10911e-09			0.013975	8.25483e-10			0.013975	1.85081e-09				0.013975	4.04508e-07	0.013975	4.03344e-07	0.013975	2.9197e-07		0.013975	5.88196e-08	0.013975	5.50688e-08	0.013975	7.29107e-08	0.013975	7.29083e-08	0.013975	6.35547e-08	0.013975	6.62936e-08		0.013975	4.37779e-08	0.013975	4.37583e-08	0.013975	5.36374e-08	0.013975	5.29905e-08	0.013975	5.2923e-08	0.013975	5.29252e-08		0.013975	9.81542e-08	0.013975	8.9796e-08
0.014	1.10214e-09			0.014	8.26338e-10			0.014	1.81642e-09				0.014	4.05239e-07	0.014	4.04064e-07	0.014	2.92448e-07		0.014	5.84499e-08	0.014	5.51683e-08	0.014	7.31085e-08	0.014	7.31061e-08	0.014	6.37263e-08	0.014	6.64725e-08		0.014	4.38232e-08	0.014	4.38749e-08	0.014	5.37806e-08	0.014	5.31324e-08	0.014	5.30641e-08	0.014	5.3067e-08		0.014	9.633e-08	0.014	8.88715e-08
0.014025	1.12702e-09			0.014025	8.1751e-10			0.014025	1.79981e-09				0.014025	4.05918e-07	0.014025	4.04802e-07	0.014025	2.93306e-07		0.014025	5.97692e-08	0.014025	5.51672e-08	0.014025	7.32924e-08	0.014025	7.329e-08	0.014025	6.38859e-08	0.014025	6.66388e-08		0.014025	4.3355e-08	0.014025	4.40131e-08	0.014025	5.39301e-08	0.014025	5.3278e-08	0.014025	5.3209e-08	0.014025	5.32125e-08		0.014025	9.54491e-08	0.014025	9.31146e-08
0.01405	1.17278e-09			0.01405	8.08396e-10			0.01405	1.81963e-09				0.01405	4.06564e-07	0.01405	4.05541e-07	0.01405	2.93269e-07		0.01405	6.21963e-08	0.01405	5.51075e-08	0.01405	7.34674e-08	0.01405	7.34649e-08	0.01405	6.40375e-08	0.01405	6.67967e-08		0.01405	4.28717e-08	0.01405	4.41467e-08	0.01405	5.40792e-08	0.01405	5.34239e-08	0.01405	5.33541e-08	0.01405	5.33582e-08		0.01405	9.65003e-08	0.01405	8.48955e-08
0.014075	1.22021e-09			0.014075	8.07257e-10			0.014075	1.86918e-09				0.014075	4.07207e-07	0.014075	4.06265e-07	0.014075	2.94005e-07		0.014075	6.47115e-08	0.014075	5.50549e-08	0.014075	7.36417e-08	0.014075	7.36393e-08	0.014075	6.41885e-08	0.014075	6.69542e-08		0.014075	4.28113e-08	0.014075	4.42573e-08	0.014075	5.42226e-08	0.014075	5.3567e-08	0.014075	5.34963e-08	0.014075	5.35011e-08		0.014075	9.91281e-08	0.014075	8.84946e-08
0.0141	1.24807e-09			0.0141	8.18082e-10			0.0141	1.92311e-09				0.0141	4.07882e-07	0.0141	4.06966e-07	0.0141	2.94318e-07		0.0141	6.61888e-08	0.0141	5.50772e-08	0.0141	7.38248e-08	0.0141	7.38223e-08	0.0141	6.43473e-08	0.0141	6.71196e-08		0.0141	4.33854e-08	0.0141	4.43402e-08	0.0141	5.43585e-08	0.0141	5.37057e-08	0.0141	5.36342e-08	0.0141	5.36397e-08		0.0141	1.01988e-07	0.0141	8.58851e-08
0.014125	1.2338e-09			0.014125	8.40868e-10			0.014125	1.96712e-09				0.014125	4.08624e-07	0.014125	4.07646e-07	0.014125	2.9465e-07		0.014125	6.54321e-08	0.014125	5.52417e-08	0.014125	7.40266e-08	0.014125	7.40241e-08	0.014125	6.45224e-08	0.014125	6.73022e-08		0.014125	4.45937e-08	0.014125	4.44008e-08	0.014125	5.44873e-08	0.014125	5.38401e-08	0.014125	5.37677e-08	0.014125	5.37739e-08		0.014125	1.04323e-07	0.014125	8.41145e-08
0.01415	1.16681e-09			0.01415	8.61371e-10			0.01415	1.99948e-09				0.01415	4.09453e-07	0.01415	4.08329e-07	0.01415	2.95004e-07		0.01415	6.18795e-08	0.01415	5.55727e-08	0.01415	7.42517e-08	0.01415	7.42492e-08	0.01415	6.47181e-08	0.01415	6.75063e-08		0.01415	4.56811e-08	0.01415	4.44766e-08	0.01415	5.46191e-08	0.01415	5.39755e-08	0.01415	5.39022e-08	0.01415	5.39091e-08		0.01415	1.06039e-07	0.01415	8.30411e-08
0.014175	1.08888e-09			0.014175	8.61658e-10			0.014175	2.02047e-09				0.014175	4.10298e-07	0.014175	4.0905e-07	0.014175	2.95793e-07		0.014175	5.77468e-08	0.014175	5.59241e-08	0.014175	7.44819e-08	0.014175	7.44794e-08	0.014175	6.49182e-08	0.014175	6.77149e-08		0.014175	4.56963e-08	0.014175	4.46066e-08	0.014175	5.4765e-08	0.014175	5.41185e-08	0.014175	5.40443e-08	0.014175	5.40519e-08		0.014175	1.07152e-07	0.014175	8.78824e-08
0.0142	1.07264e-09			0.0142	8.4571e-10			0.0142	2.02076e-09				0.0142	4.11044e-07	0.0142	4.09802e-07	0.0142	2.96206e-07		0.0142	5.68853e-08	0.0142	5.60603e-08	0.0142	7.46851e-08	0.0142	7.46826e-08	0.0142	6.50947e-08	0.0142	6.78989e-08		0.0142	4.48506e-08	0.0142	4.4771e-08	0.0142	5.49211e-08	0.0142	5.42677e-08	0.0142	5.41927e-08	0.0142	5.4201e-08		0.0142	1.07167e-07	0.0142	8.68347e-08
0.014225	1.14327e-09			0.014225	8.30045e-10			0.014225	1.98549e-09				0.014225	4.1129e-07	0.014225	4.10553e-07	0.014225	2.96685e-07		0.014225	6.06312e-08	0.014225	5.5196e-08	0.014225	7.4752e-08	0.014225	7.47495e-08	0.014225	6.51513e-08	0.014225	6.79576e-08		0.014225	4.40198e-08	0.014225	4.49243e-08	0.014225	5.50759e-08	0.014225	5.44169e-08	0.014225	5.43411e-08	0.014225	5.435e-08		0.014225	1.05296e-07	0.014225	8.69098e-08
0.01425	1.24342e-09			0.01425	8.25204e-10			0.01425	1.92194e-09				0.01425	4.12208e-07	0.01425	4.11283e-07	0.01425	2.9763e-07		0.01425	6.59422e-08	0.01425	5.57436e-08	0.01425	7.50024e-08	0.01425	7.49998e-08	0.01425	6.53691e-08	0.01425	6.81848e-08		0.01425	4.3763e-08	0.01425	4.5044e-08	0.01425	5.52226e-08	0.01425	5.45623e-08	0.01425	5.44856e-08	0.01425	5.44952e-08		0.01425	1.01926e-07	0.01425	9.30828e-08
0.014275	1.29051e-09			0.014275	8.33747e-10			0.014275	1.86627e-09				0.014275	4.12851e-07	0.014275	4.11989e-07	0.014275	2.98148e-07		0.014275	6.84397e-08	0.014275	5.57127e-08	0.014275	7.51781e-08	0.014275	7.51755e-08	0.014275	6.55213e-08	0.014275	6.83434e-08		0.014275	4.42161e-08	0.014275	4.51309e-08	0.014275	5.53605e-08	0.014275	5.47027e-08	0.014275	5.46251e-08	0.014275	5.46355e-08		0.014275	9.8974e-08	0.014275	9.23795e-08
0.0143	1.25603e-09			0.0143	8.51692e-10			0.0143	1.85286e-09				0.0143	4.13627e-07	0.0143	4.12677e-07	0.0143	2.98586e-07		0.0143	6.66108e-08	0.0143	5.59562e-08	0.0143	7.539e-08	0.0143	7.53875e-08	0.0143	6.57054e-08	0.0143	6.85353e-08		0.0143	4.51678e-08	0.0143	4.52006e-08	0.0143	5.5493e-08	0.0143	5.48397e-08	0.0143	5.47613e-08	0.0143	5.47723e-08		0.0143	9.82628e-08	0.0143	9.08465e-08
0.014325	1.18673e-09			0.014325	8.69064e-10			0.014325	1.88434e-09				0.014325	4.14099e-07	0.014325	4.13367e-07	0.014325	2.98942e-07		0.014325	6.29356e-08	0.014325	5.55826e-08	0.014325	7.5519e-08	0.014325	7.55165e-08	0.014325	6.58166e-08	0.014325	6.8651e-08		0.014325	4.60891e-08	0.014325	4.528e-08	0.014325	5.56271e-08	0.014325	5.49771e-08	0.014325	5.48978e-08	0.014325	5.49095e-08		0.014325	9.99322e-08	0.014325	8.85961e-08
0.01435	1.15456e-09			0.01435	8.71912e-10			0.01435	1.93856e-09				0.01435	4.1523e-07	0.01435	4.14083e-07	0.01435	2.99668e-07		0.01435	6.12295e-08	0.01435	5.65663e-08	0.01435	7.58289e-08	0.01435	7.58263e-08	0.01435	6.60867e-08	0.01435	6.89328e-08		0.01435	4.62401e-08	0.01435	4.54001e-08	0.01435	5.57716e-08	0.01435	5.512e-08	0.01435	5.50398e-08	0.01435	5.50523e-08		0.01435	1.02808e-07	0.01435	9.17294e-08
0.014375	1.18075e-09			0.014375	8.57958e-10			0.014375	1.99482e-09				0.014375	4.15908e-07	0.014375	4.14831e-07	0.014375	2.99978e-07		0.014375	6.26187e-08	0.014375	5.65774e-08	0.014375	7.60145e-08	0.014375	7.60119e-08	0.014375	6.62476e-08	0.014375	6.91005e-08		0.014375	4.55001e-08	0.014375	4.55582e-08	0.014375	5.59271e-08	0.014375	5.52694e-08	0.014375	5.51883e-08	0.014375	5.52015e-08		0.014375	1.05791e-07	0.014375	8.87611e-08
0.0144	1.23912e-09			0.0144	8.38019e-10			0.0144	2.04117e-09				0.0144	4.16533e-07	0.0144	4.1559e-07	0.0144	3.00305e-07		0.0144	6.57143e-08	0.0144	5.64916e-08	0.0144	7.6186e-08	0.0144	7.61834e-08	0.0144	6.63961e-08	0.0144	6.92553e-08		0.0144	4.44427e-08	0.0144	4.57215e-08	0.0144	5.60854e-08	0.0144	5.54212e-08	0.0144	5.53393e-08	0.0144	5.53531e-08		0.0144	1.08249e-07	0.0144	8.67133e-08
0.014425	1.29019e-09			0.014425	8.23495e-10			0.014425	2.06244e-09				0.014425	4.1681e-07	0.014425	4.16339e-07	0.014425	3.00679e-07		0.014425	6.84224e-08	0.014425	5.57203e-08	0.014425	7.6262e-08	0.014425	7.62594e-08	0.014425	6.64607e-08	0.014425	6.93223e-08		0.014425	4.36724e-08	0.014425	4.58622e-08	0.014425	5.62391e-08	0.014425	5.5571e-08	0.014425	5.54883e-08	0.014425	5.55028e-08		0.014425	1.09378e-07	0.014425	8.57531e-08
0.01445	1.29284e-09			0.01445	8.25204e-10			0.01445	2.04671e-09				0.01445	4.17886e-07	0.01445	4.17057e-07	0.01445	3.01536e-07		0.01445	6.85632e-08	0.01445	5.66167e-08	0.01445	7.65574e-08	0.01445	7.65547e-08	0.01445	6.6718e-08	0.01445	6.95908e-08		0.01445	4.37631e-08	0.01445	4.59591e-08	0.01445	5.63815e-08	0.01445	5.57149e-08	0.01445	5.56312e-08	0.01445	5.56465e-08		0.01445	1.08543e-07	0.01445	9.13637e-08
0.014475	1.24509e-09			0.014475	8.45141e-10			0.014475	2.01057e-09				0.014475	4.18683e-07	0.014475	4.17742e-07	0.014475	3.02017e-07		0.014475	6.60308e-08	0.014475	5.6898e-08	0.014475	7.67765e-08	0.014475	7.67739e-08	0.014475	6.69084e-08	0.014475	6.97892e-08		0.014475	4.48204e-08	0.014475	4.60163e-08	0.014475	5.65124e-08	0.014475	5.5852e-08	0.014475	5.57674e-08	0.014475	5.57834e-08		0.014475	1.06626e-07	0.014475	9.08677e-08
0.0145	1.18738e-09			0.0145	8.70774e-10			0.0145	1.98141e-09				0.0145	4.19496e-07	0.0145	4.18415e-07	0.0145	3.02485e-07		0.0145	6.29706e-08	0.0145	5.72003e-08	0.0145	7.70003e-08	0.0145	7.69976e-08	0.0145	6.71028e-08	0.0145	6.9992e-08		0.0145	4.61798e-08	0.0145	4.60709e-08	0.0145	5.66412e-08	0.0145	5.59871e-08	0.0145	5.59016e-08	0.0145	5.59183e-08		0.0145	1.0508e-07	0.0145	9.03479e-08
0.014525	1.15754e-09			0.014525	8.8701e-10			0.014525	1.95867e-09				0.014525	4.20264e-07	0.014525	4.19107e-07	0.014525	3.03355e-07		0.014525	6.13876e-08	0.014525	5.73989e-08	0.014525	7.72118e-08	0.014525	7.72092e-08	0.014525	6.72865e-08	0.014525	7.01834e-08		0.014525	4.70408e-08	0.014525	4.61593e-08	0.014525	5.67776e-08	0.014525	5.61259e-08	0.014525	5.60394e-08	0.014525	5.60569e-08		0.014525	1.03874e-07	0.014525	9.52675e-08
0.01455	1.17512e-09			0.01455	8.8986e-10			0.01455	1.93215e-09				0.01455	4.20955e-07	0.01455	4.19823e-07	0.01455	3.03818e-07		0.01455	6.232e-08	0.01455	5.74371e-08	0.01455	7.74024e-08	0.01455	7.73997e-08	0.01455	6.74517e-08	0.01455	7.03557e-08		0.01455	4.71919e-08	0.01455	4.6284e-08	0.01455	5.69236e-08	0.01455	5.62698e-08	0.01455	5.61825e-08	0.01455	5.62007e-08		0.01455	1.02468e-07	0.01455	9.3813e-08
0.014575	1.23448e-09			0.014575	8.85303e-10			0.014575	1.91991e-09				0.014575	4.21579e-07	0.014575	4.20553e-07	0.014575	3.04254e-07		0.014575	6.5468e-08	0.014575	5.73444e-08	0.014575	7.75745e-08	0.014575	7.75718e-08	0.014575	6.76007e-08	0.014575	7.05109e-08		0.014575	4.69503e-08	0.014575	4.64238e-08	0.014575	5.70743e-08	0.014575	5.64166e-08	0.014575	5.63284e-08	0.014575	5.63474e-08		0.014575	1.01819e-07	0.014575	9.23659e-08
0.0146	1.28919e-09			0.0146	8.79037e-10			0.0146	1.94614e-09				0.0146	4.2221e-07	0.0146	4.21287e-07	0.0146	3.05033e-07		0.0146	6.83696e-08	0.0146	5.72818e-08	0.0146	7.77488e-08	0.0146	7.77461e-08	0.0146	6.77516e-08	0.0146	7.06682e-08		0.0146	4.6618e-08	0.0146	4.65622e-08	0.0146	5.72256e-08	0.0146	5.65643e-08	0.0146	5.64751e-08	0.0146	5.64948e-08		0.0146	1.0321e-07	0.0146	9.57897e-08
0.014625	1.29417e-09			0.014625	8.7505e-10			0.014625	2.00415e-09				0.014625	4.22922e-07	0.014625	4.22016e-07	0.014625	3.05339e-07		0.014625	6.86337e-08	0.014625	5.73946e-08	0.014625	7.79454e-08	0.014625	7.79427e-08	0.014625	6.79222e-08	0.014625	7.0846e-08		0.014625	4.64065e-08	0.014625	4.66902e-08	0.014625	5.73748e-08	0.014625	5.67111e-08	0.014625	5.66211e-08	0.014625	5.66415e-08		0.014625	1.06286e-07	0.014625	9.22746e-08
0.01465	1.25736e-09			0.01465	8.77044e-10			0.01465	2.06478e-09				0.01465	4.23701e-07	0.01465	4.22734e-07	0.01465	3.0564e-07		0.01465	6.66816e-08	0.01465	5.76447e-08	0.01465	7.8161e-08	0.01465	7.81582e-08	0.01465	6.81094e-08	0.01465	7.10411e-08		0.01465	4.65123e-08	0.01465	4.6801e-08	0.01465	5.75198e-08	0.01465	5.68559e-08	0.01465	5.6765e-08	0.01465	5.67861e-08		0.01465	1.09501e-07	0.01465	8.94952e-08
0.014675	1.22089e-09			0.014675	8.83309e-10			0.014675	2.09888e-09				0.014675	4.2448e-07	0.014675	4.23444e-07	0.014675	3.0599e-07		0.014675	6.47473e-08	0.014675	5.78845e-08	0.014675	7.83766e-08	0.014675	7.83738e-08	0.014675	6.82965e-08	0.014675	7.12363e-08		0.014675	4.68445e-08	0.014675	4.69022e-08	0.014675	5.76621e-08	0.014675	5.69991e-08	0.014675	5.69073e-08	0.014675	5.69292e-08		0.014675	1.1131e-07	0.014675	8.80042e-08
0.0147	1.21823e-09			0.0147	8.88721e-10			0.0147	2.10122e-09				0.0147	4.25204e-07	0.0147	4.24156e-07	0.0147	3.06813e-07		0.0147	6.46064e-08	0.0147	5.80048e-08	0.0147	7.85772e-08	0.0147	7.85744e-08	0.0147	6.84706e-08	0.0147	7.14177e-08		0.0147	4.71316e-08	0.0147	4.70078e-08	0.0147	5.78054e-08	0.0147	5.71428e-08	0.0147	5.705e-08	0.0147	5.70727e-08		0.0147	1.11434e-07	0.0147	9.31261e-08
0.014725	1.24476e-09			0.014725	8.94135e-10			0.014725	2.08402e-09				0.014725	4.25881e-07	0.014725	4.24867e-07	0.014725	3.07259e-07		0.014725	6.60132e-08	0.014725	5.80292e-08	0.014725	7.87649e-08	0.014725	7.87621e-08	0.014725	6.86333e-08	0.014725	7.15872e-08		0.014725	4.74187e-08	0.014725	4.7115e-08	0.014725	5.7949e-08	0.014725	5.72866e-08	0.014725	5.71929e-08	0.014725	5.72163e-08		0.014725	1.10522e-07	0.014725	9.21824e-08
0.01475	1.27129e-09			0.01475	9.01539e-10			0.01475	2.0505e-09				0.01475	4.26558e-07	0.01475	4.25575e-07	0.01475	3.07735e-07		0.01475	6.74202e-08	0.01475	5.80601e-08	0.01475	7.89527e-08	0.01475	7.89499e-08	0.01475	6.87961e-08	0.01475	7.17569e-08		0.01475	4.78113e-08	0.01475	4.72186e-08	0.01475	5.80916e-08	0.01475	5.74298e-08	0.01475	5.73352e-08	0.01475	5.73593e-08		0.01475	1.08744e-07	0.01475	9.18836e-08
0.014775	1.27858e-09			0.014775	9.06951e-10			0.014775	2.01377e-09				0.014775	4.27266e-07	0.014775	4.26287e-07	0.014775	3.08631e-07		0.014775	6.78072e-08	0.014775	5.81605e-08	0.014775	7.91493e-08	0.014775	7.91465e-08	0.014775	6.89666e-08	0.014775	7.19346e-08		0.014775	4.80983e-08	0.014775	4.73289e-08	0.014775	5.82358e-08	0.014775	5.75738e-08	0.014775	5.74783e-08	0.014775	5.75032e-08		0.014775	1.06796e-07	0.014775	9.72592e-08
0.0148	1.27494e-09			0.0148	9.06951e-10			0.0148	1.99103e-09				0.0148	4.27991e-07	0.0148	4.27008e-07	0.0148	3.09087e-07		0.0148	6.76142e-08	0.0148	5.82982e-08	0.0148	7.9351e-08	0.0148	7.93482e-08	0.0148	6.91416e-08	0.0148	7.2117e-08		0.0148	4.80983e-08	0.0148	4.74527e-08	0.0148	5.83838e-08	0.0148	5.77201e-08	0.0148	5.76236e-08	0.0148	5.76493e-08		0.0148	1.0559e-07	0.0148	9.56778e-08
0.014825	1.28954e-09			0.014825	9.00399e-10			0.014825	1.98229e-09				0.014825	4.28687e-07	0.014825	4.27742e-07	0.014825	3.09517e-07		0.014825	6.83882e-08	0.014825	5.83744e-08	0.014825	7.95447e-08	0.014825	7.95419e-08	0.014825	6.93095e-08	0.014825	7.2292e-08		0.014825	4.77508e-08	0.014825	4.75903e-08	0.014825	5.85361e-08	0.014825	5.78689e-08	0.014825	5.77715e-08	0.014825	5.7798e-08		0.014825	1.05127e-07	0.014825	9.41356e-08
0.01485	1.32867e-09			0.01485	8.89862e-10			0.01485	1.99628e-09				0.01485	4.29344e-07	0.01485	4.28484e-07	0.01485	3.09904e-07		0.01485	7.04633e-08	0.01485	5.83726e-08	0.01485	7.97275e-08	0.01485	7.97246e-08	0.01485	6.94678e-08	0.01485	7.2457e-08		0.01485	4.71921e-08	0.01485	4.77328e-08	0.01485	5.86905e-08	0.01485	5.80195e-08	0.01485	5.79211e-08	0.01485	5.79483e-08		0.01485	1.05869e-07	0.01485	9.24055e-08
0.014875	1.35652e-09			0.014875	8.84736e-10			0.014875	2.03826e-09				0.014875	4.30019e-07	0.014875	4.29215e-07	0.014875	3.10654e-07		0.014875	7.19404e-08	0.014875	5.84164e-08	0.014875	7.99155e-08	0.014875	7.99126e-08	0.014875	6.96307e-08	0.014875	7.26268e-08		0.014875	4.69202e-08	0.014875	4.78569e-08	0.014875	5.88408e-08	0.014875	5.8168e-08	0.014875	5.80687e-08	0.014875	5.80967e-08		0.014875	1.08095e-07	0.014875	9.59059e-08
0.0149	1.33131e-09			0.0149	8.91287e-10			0.0149	2.08693e-09				0.0149	4.30779e-07	0.0149	4.29925e-07	0.0149	3.10977e-07		0.0149	7.06035e-08	0.0149	5.86407e-08	0.0149	8.01276e-08	0.0149	8.01247e-08	0.0149	6.98148e-08	0.0149	7.28187e-08		0.0149	4.72676e-08	0.0149	4.79511e-08	0.0149	5.89831e-08	0.0149	5.83122e-08	0.0149	5.8212e-08	0.0149	5.82407e-08		0.0149	1.10676e-07	0.0149	9.30117e-08
0.014925	1.25239e-09			0.014925	9.05812e-10			0.014925	2.11842e-09				0.014925	4.31626e-07	0.014925	4.30619e-07	0.014925	3.11333e-07		0.014925	6.64178e-08	0.014925	5.90352e-08	0.014925	8.03642e-08	0.014925	8.03613e-08	0.014925	7.00204e-08	0.014925	7.30331e-08		0.014925	4.80379e-08	0.014925	4.80302e-08	0.014925	5.91207e-08	0.014925	5.84535e-08	0.014925	5.83523e-08	0.014925	5.83819e-08		0.014925	1.12346e-07	0.014925	9.12078e-08
0.01495	1.17512e-09			0.01495	9.20908e-10			0.01495	2.126e-09				0.01495	4.32471e-07	0.01495	4.31313e-07	0.01495	3.12146e-07		0.01495	6.23202e-08	0.01495	5.9405e-08	0.01495	8.06002e-08	0.01495	8.05973e-08	0.01495	7.02255e-08	0.01495	7.3247e-08		0.01495	4.88385e-08	0.01495	4.81148e-08	0.01495	5.92589e-08	0.01495	5.85947e-08	0.01495	5.84926e-08	0.01495	5.85229e-08		0.01495	1.12748e-07	0.01495	9.59458e-08
0.014975	1.16584e-09			0.014975	9.32872e-10			0.014975	2.12338e-09				0.014975	4.33206e-07	0.014975	4.32012e-07	0.014975	3.12565e-07		0.014975	6.18278e-08	0.014975	5.95321e-08	0.014975	8.08057e-08	0.014975	8.08028e-08	0.014975	7.04038e-08	0.014975	7.34328e-08		0.014975	4.9473e-08	0.014975	4.82128e-08	0.014975	5.94001e-08	0.014975	5.87372e-08	0.014975	5.86341e-08	0.014975	5.86652e-08		0.014975	1.12609e-07	0.014975	9.44275e-08
0.015	1.24012e-09			0.015	9.39137e-10			0.015	2.12542e-09				0.015	4.33806e-07	0.015	4.32722e-07	0.015	3.12975e-07		0.015	6.57674e-08	0.015	5.93816e-08	0.015	8.09735e-08	0.015	8.09706e-08	0.015	7.05489e-08	0.015	7.3584e-08		0.015	4.98053e-08	0.015	4.83275e-08	0.015	5.95456e-08	0.015	5.8882e-08	0.015	5.87779e-08	0.015	5.88098e-08		0.015	1.12717e-07	0.015	9.31615e-08
0.015025	1.35454e-09			0.015025	9.34009e-10			0.015025	2.12541e-09				0.015025	4.3434e-07	0.015025	4.33453e-07	0.015025	3.13802e-07		0.015025	7.18351e-08	0.015025	5.9117e-08	0.015025	8.11232e-08	0.015025	8.11203e-08	0.015025	7.06782e-08	0.015025	7.37186e-08		0.015025	4.95333e-08	0.015025	4.84696e-08	0.015025	5.96988e-08	0.015025	5.90313e-08	0.015025	5.89263e-08	0.015025	5.8959e-08		0.015025	1.12717e-07	0.015025	9.77959e-08
0.01505	1.43744e-09			0.01505	9.19201e-10			0.01505	2.11172e-09				0.01505	4.34926e-07	0.01505	4.34203e-07	0.01505	3.14241e-07		0.01505	7.62318e-08	0.01505	5.89839e-08	0.01505	8.12873e-08	0.01505	8.12844e-08	0.01505	7.08201e-08	0.01505	7.38665e-08		0.01505	4.8748e-08	0.01505	4.86296e-08	0.01505	5.98579e-08	0.01505	5.91845e-08	0.01505	5.90785e-08	0.01505	5.91119e-08		0.01505	1.11991e-07	0.01505	9.62713e-08
0.015075	1.42649e-09			0.015075	9.07809e-10			0.015075	2.09394e-09				0.015075	4.36023e-07	0.015075	4.34946e-07	0.015075	3.14688e-07		0.015075	7.56512e-08	0.015075	5.99199e-08	0.015075	8.15952e-08	0.015075	8.15923e-08	0.015075	7.10883e-08	0.015075	7.41463e-08		0.015075	4.81438e-08	0.015075	4.87724e-08	0.015075	6.00137e-08	0.015075	5.93365e-08	0.015075	5.92295e-08	0.015075	5.92637e-08		0.015075	1.11048e-07	0.015075	9.52196e-08
0.0151	1.32369e-09			0.0151	9.08092e-10			0.0151	2.08431e-09				0.0151	4.36549e-07	0.0151	4.35306e-07	0.0151	3.1512e-07		0.0151	7.01995e-08	0.0151	5.96237e-08	0.0151	8.17429e-08	0.0151	8.17399e-08	0.0151	7.12158e-08	0.0151	7.4279e-08		0.0151	4.81589e-08	0.0151	4.84134e-08	0.0151	6.00312e-08	0.0151	5.94098e-08	0.0151	5.93017e-08	0.0151	5.9337e-08		0.0151	1.10537e-07	0.0151	9.4232e-08
0.015125	1.20497e-09			0.015125	9.18347e-10			0.015125	2.08286e-09				0.015125	4.37821e-07	0.015125	4.3637e-07	0.015125	3.1595e-07		0.015125	6.39032e-08	0.015125	6.08918e-08	0.015125	8.21004e-08	0.015125	8.20975e-08	0.015125	7.15276e-08	0.015125	7.46044e-08		0.015125	4.87027e-08	0.015125	4.90592e-08	0.015125	6.03138e-08	0.015125	5.9628e-08	0.015125	5.95191e-08	0.015125	5.95549e-08		0.015125	1.1046e-07	0.015125	9.88495e-08
0.01515	1.15125e-09			0.01515	9.34582e-10			0.01515	2.09627e-09				0.01515	4.38628e-07	0.01515	4.37061e-07	0.01515	3.16339e-07		0.01515	6.1054e-08	0.01515	6.11215e-08	0.01515	8.23274e-08	0.01515	8.23244e-08	0.01515	7.17247e-08	0.01515	7.48099e-08		0.01515	4.95637e-08	0.01515	4.91166e-08	0.01515	6.04489e-08	0.01515	5.97696e-08	0.01515	5.96598e-08	0.01515	5.96964e-08		0.01515	1.11172e-07	0.01515	9.65813e-08
0.015175	1.19336e-09			0.015175	9.48251e-10			0.015175	2.11958e-09				0.015175	4.39279e-07	0.015175	4.37757e-07	0.015175	3.16709e-07		0.015175	6.32876e-08	0.015175	6.10242e-08	0.015175	8.25109e-08	0.015175	8.25079e-08	0.015175	7.18836e-08	0.015175	7.49755e-08		0.015175	5.02886e-08	0.015175	4.91921e-08	0.015175	6.05874e-08	0.015175	5.99124e-08	0.015175	5.98015e-08	0.015175	5.9839e-08		0.015175	1.12408e-07	0.015175	9.45971e-08
0.0152	1.3028e-09			0.0152	9.49107e-10			0.0152	2.13591e-09				0.0152	4.39462e-07	0.0152	4.38477e-07	0.0152	3.17506e-07		0.0152	6.90914e-08	0.0152	5.99748e-08	0.0152	8.25624e-08	0.0152	8.25593e-08	0.0152	7.19265e-08	0.0152	7.50199e-08		0.0152	5.0334e-08	0.0152	4.93069e-08	0.0152	6.07358e-08	0.0152	6.00603e-08	0.0152	5.99484e-08	0.0152	5.99867e-08		0.0152	1.13274e-07	0.0152	9.88254e-08
0.015225	1.41058e-09			0.015225	9.35435e-10			0.015225	2.14728e-09				0.015225	4.40368e-07	0.015225	4.39225e-07	0.015225	3.17899e-07		0.015225	7.48073e-08	0.015225	6.05e-08	0.015225	8.28176e-08	0.015225	8.28146e-08	0.015225	7.21485e-08	0.015225	7.52513e-08		0.015225	4.96089e-08	0.015225	4.94573e-08	0.015225	6.0894e-08	0.015225	6.02139e-08	0.015225	6.01011e-08	0.015225	6.01401e-08		0.015225	1.13877e-07	0.015225	9.67327e-08
0.01525	1.4537e-09			0.01525	9.15214e-10			0.01525	2.15807e-09				0.01525	4.41018e-07	0.01525	4.40345e-07	0.01525	3.18292e-07		0.01525	7.70938e-08	0.01525	6.0469e-08	0.01525	8.30011e-08	0.01525	8.2998e-08	0.01525	7.23073e-08	0.01525	7.54168e-08		0.01525	4.85365e-08	0.01525	5.00877e-08	0.01525	6.11866e-08	0.01525	6.04448e-08	0.01525	6.03313e-08	0.01525	6.03708e-08		0.01525	1.14449e-07	0.01525	9.51478e-08
0.015275	1.41855e-09			0.015275	9.07813e-10			0.015275	2.16331e-09				0.015275	4.41794e-07	0.015275	4.4072e-07	0.015275	3.18696e-07		0.015275	7.52298e-08	0.015275	6.07106e-08	0.015275	8.32204e-08	0.015275	8.32174e-08	0.015275	7.24977e-08	0.015275	7.56153e-08		0.015275	4.81441e-08	0.015275	4.96455e-08	0.015275	6.11966e-08	0.015275	6.05215e-08	0.015275	6.04068e-08	0.015275	6.04474e-08		0.015275	1.14727e-07	0.015275	9.40824e-08
0.0153	1.33962e-09			0.0153	9.24042e-10			0.0153	2.15602e-09				0.0153	4.42642e-07	0.0153	4.41411e-07	0.0153	3.19124e-07		0.0153	7.10439e-08	0.0153	6.10903e-08	0.0153	8.346e-08	0.0153	8.34569e-08	0.0153	7.27058e-08	0.0153	7.58324e-08		0.0153	4.90047e-08	0.0153	4.97278e-08	0.0153	6.13355e-08	0.0153	6.06639e-08	0.0153	6.05482e-08	0.0153	6.05896e-08		0.0153	1.1434e-07	0.0153	9.35983e-08
0.015325	1.27031e-09			0.015325	9.45688e-10			0.015325	2.13766e-09				0.015325	4.43473e-07	0.015325	4.42092e-07	0.015325	3.19572e-07		0.015325	6.73683e-08	0.015325	6.14198e-08	0.015325	8.36954e-08	0.015325	8.36923e-08	0.015325	7.29103e-08	0.015325	7.60456e-08		0.015325	5.01527e-08	0.015325	4.98033e-08	0.015325	6.14718e-08	0.015325	6.08043e-08	0.015325	6.06876e-08	0.015325	6.07299e-08		0.015325	1.13367e-07	0.015325	9.35323e-08
0.01535	1.25206e-09			0.01535	9.57085e-10			0.01535	2.12338e-09				0.01535	4.44223e-07	0.01535	4.42793e-07	0.01535	3.20426e-07		0.01535	6.64008e-08	0.01535	6.15635e-08	0.01535	8.39076e-08	0.01535	8.39045e-08	0.01535	7.30944e-08	0.01535	7.62375e-08		0.01535	5.07571e-08	0.01535	4.99115e-08	0.01535	6.1616e-08	0.01535	6.09488e-08	0.01535	6.0831e-08	0.01535	6.08742e-08		0.01535	1.12609e-07	0.01535	9.90099e-08
0.015375	1.28722e-09			0.015375	9.60786e-10			0.015375	2.12075e-09				0.015375	4.44886e-07	0.015375	4.43507e-07	0.015375	3.20844e-07		0.015375	6.82649e-08	0.015375	6.15265e-08	0.015375	8.40954e-08	0.015375	8.40923e-08	0.015375	7.32571e-08	0.015375	7.6407e-08		0.015375	5.09534e-08	0.015375	5.00395e-08	0.015375	6.17658e-08	0.015375	6.10964e-08	0.015375	6.09776e-08	0.015375	6.10216e-08		0.015375	1.1247e-07	0.015375	9.74528e-08
0.0154	1.35554e-09			0.0154	9.58793e-10			0.0154	2.1225e-09				0.0154	4.45495e-07	0.0154	4.44233e-07	0.0154	3.21668e-07		0.0154	7.18884e-08	0.0154	6.13893e-08	0.0154	8.42682e-08	0.0154	8.42651e-08	0.0154	7.34066e-08	0.0154	7.65627e-08		0.0154	5.08477e-08	0.0154	5.01788e-08	0.0154	6.19192e-08	0.0154	6.12463e-08	0.0154	6.11265e-08	0.0154	6.11714e-08		0.0154	1.12563e-07	0.0154	1.0177e-07
0.015425	1.43779e-09			0.015425	9.51672e-10			0.015425	2.12805e-09				0.015425	4.46082e-07	0.015425	4.45329e-07	0.015425	3.22072e-07		0.015425	7.62502e-08	0.015425	6.12235e-08	0.015425	8.44347e-08	0.015425	8.44316e-08	0.015425	7.35505e-08	0.015425	7.67127e-08		0.015425	5.047e-08	0.015425	5.07992e-08	0.015425	6.22068e-08	0.015425	6.14735e-08	0.015425	6.13529e-08	0.015425	6.13982e-08		0.015425	1.12857e-07	0.015425	9.94928e-08
0.01545	1.49715e-09			0.01545	9.45409e-10			0.01545	2.15691e-09				0.01545	4.46705e-07	0.01545	4.45701e-07	0.01545	3.22432e-07		0.01545	7.93982e-08	0.01545	6.11548e-08	0.01545	8.46119e-08	0.01545	8.46087e-08	0.01545	7.37038e-08	0.01545	7.68724e-08		0.01545	5.01379e-08	0.01545	5.03724e-08	0.01545	6.22187e-08	0.01545	6.15502e-08	0.01545	6.14284e-08	0.01545	6.14749e-08		0.01545	1.14387e-07	0.01545	9.71627e-08
0.015475	1.48686e-09			0.015475	9.47686e-10			0.015475	2.21083e-09				0.015475	4.47442e-07	0.015475	4.46419e-07	0.015475	3.23159e-07		0.015475	7.88528e-08	0.015475	6.13339e-08	0.015475	8.48212e-08	0.015475	8.4818e-08	0.015475	7.38853e-08	0.015475	7.70616e-08		0.015475	5.02586e-08	0.015475	5.05061e-08	0.015475	6.23701e-08	0.015475	6.16988e-08	0.015475	6.1576e-08	0.015475	6.16233e-08		0.015475	1.17247e-07	0.015475	1.00364e-07
0.0155	1.39931e-09			0.0155	9.51954e-10			0.0155	2.24959e-09				0.0155	4.48303e-07	0.0155	4.47133e-07	0.0155	3.23501e-07		0.0155	7.42097e-08	0.0155	6.17692e-08	0.0155	8.50662e-08	0.0155	8.50631e-08	0.0155	7.40982e-08	0.0155	7.72836e-08		0.0155	5.0485e-08	0.0155	5.0631e-08	0.0155	6.25198e-08	0.0155	6.18468e-08	0.0155	6.1723e-08	0.0155	6.17711e-08		0.0155	1.19303e-07	0.0155	9.76741e-08
0.015525	1.28855e-09			0.015525	9.48825e-10			0.015525	2.25223e-09				0.015525	4.49202e-07	0.015525	4.4786e-07	0.015525	3.2391e-07		0.015525	6.83357e-08	0.015525	6.22608e-08	0.015525	8.53222e-08	0.015525	8.5319e-08	0.015525	7.43208e-08	0.015525	7.75157e-08		0.015525	5.03191e-08	0.015525	5.07721e-08	0.015525	6.26744e-08	0.015525	6.19978e-08	0.015525	6.1873e-08	0.015525	6.19219e-08		0.015525	1.19442e-07	0.015525	9.65185e-08
0.01555	1.23616e-09			0.01555	9.48828e-10			0.01555	2.24115e-09				0.01555	4.50006e-07	0.01555	4.48582e-07	0.01555	3.24344e-07		0.01555	6.5557e-08	0.01555	6.25295e-08	0.01555	8.55516e-08	0.01555	8.55484e-08	0.01555	7.45199e-08	0.01555	7.77233e-08		0.01555	5.03192e-08	0.01555	5.09005e-08	0.01555	6.28263e-08	0.01555	6.21477e-08	0.01555	6.20218e-08	0.01555	6.20716e-08		0.01555	1.18855e-07	0.01555	9.5997e-08
0.015575	1.27926e-09			0.015575	9.59933e-10			0.015575	2.23007e-09				0.015575	4.50657e-07	0.015575	4.49644e-07	0.015575	3.25192e-07		0.015575	6.78431e-08	0.015575	6.24653e-08	0.015575	8.5737e-08	0.015575	8.57338e-08	0.015575	7.46804e-08	0.015575	7.78906e-08		0.015575	5.09081e-08	0.015575	5.14746e-08	0.015575	6.31023e-08	0.015575	6.23688e-08	0.015575	6.22421e-08	0.015575	6.22925e-08		0.015575	1.18267e-07	0.015575	1.01263e-07
0.0156	1.38207e-09			0.0156	9.6933e-10			0.0156	2.2155e-09				0.0156	4.5121e-07	0.0156	4.49987e-07	0.0156	3.25633e-07		0.0156	7.32952e-08	0.0156	6.22124e-08	0.0156	8.58949e-08	0.0156	8.58917e-08	0.0156	7.48168e-08	0.0156	7.80326e-08		0.0156	5.14065e-08	0.0156	5.10124e-08	0.0156	6.31042e-08	0.0156	6.24398e-08	0.0156	6.23118e-08	0.0156	6.23634e-08		0.0156	1.17494e-07	0.0156	9.98808e-08
0.015625	1.47692e-09			0.015625	9.69049e-10			0.015625	2.19888e-09				0.015625	4.51776e-07	0.015625	4.5107e-07	0.015625	3.26078e-07		0.015625	7.83253e-08	0.015625	6.20128e-08	0.015625	8.60567e-08	0.015625	8.60534e-08	0.015625	7.49565e-08	0.015625	7.81781e-08		0.015625	5.13916e-08	0.015625	5.16412e-08	0.015625	6.33918e-08	0.015625	6.26657e-08	0.015625	6.2537e-08	0.015625	6.2589e-08		0.015625	1.16613e-07	0.015625	9.88909e-08
0.01565	1.50776e-09			0.01565	9.6677e-10			0.01565	2.17993e-09				0.01565	4.52446e-07	0.01565	4.51435e-07	0.01565	3.2694e-07		0.01565	7.99609e-08	0.01565	6.20524e-08	0.01565	8.62481e-08	0.01565	8.62449e-08	0.01565	7.51223e-08	0.01565	7.83509e-08		0.01565	5.12707e-08	0.01565	5.12216e-08	0.01565	6.34036e-08	0.01565	6.27413e-08	0.01565	6.26114e-08	0.01565	6.26646e-08		0.01565	1.15608e-07	0.01565	1.03867e-07
0.015675	1.46332e-09			0.015675	9.62494e-10			0.015675	2.16274e-09				0.015675	4.53238e-07	0.015675	4.52165e-07	0.015675	3.27386e-07		0.015675	7.76045e-08	0.015675	6.23527e-08	0.015675	8.64746e-08	0.015675	8.64713e-08	0.015675	7.53189e-08	0.015675	7.85559e-08		0.015675	5.1044e-08	0.015675	5.13898e-08	0.015675	6.35627e-08	0.015675	6.28935e-08	0.015675	6.27625e-08	0.015675	6.28166e-08		0.015675	1.14696e-07	0.015675	1.02113e-07
0.0157	1.38373e-09			0.0157	9.55949e-10			0.0157	2.16682e-09				0.0157	4.54086e-07	0.0157	4.52899e-07	0.0157	3.27792e-07		0.0157	7.33835e-08	0.0157	6.27597e-08	0.0157	8.67176e-08	0.0157	8.67143e-08	0.0157	7.55299e-08	0.0157	7.87759e-08		0.0157	5.06968e-08	0.0157	5.15527e-08	0.0157	6.37221e-08	0.0157	6.30467e-08	0.0157	6.29146e-08	0.0157	6.29696e-08		0.0157	1.14913e-07	0.0157	1.00241e-07
0.015725	1.32172e-09			0.015725	9.59936e-10			0.015725	2.19975e-09				0.015725	4.54906e-07	0.015725	4.53613e-07	0.015725	3.28145e-07		0.015725	7.00945e-08	0.015725	6.30869e-08	0.015725	8.69526e-08	0.015725	8.69493e-08	0.015725	7.5734e-08	0.015725	7.89887e-08		0.015725	5.09083e-08	0.015725	5.168e-08	0.015725	6.38731e-08	0.015725	6.31958e-08	0.015725	6.30627e-08	0.015725	6.31185e-08		0.015725	1.1666e-07	0.015725	9.80807e-08
0.01575	1.30911e-09			0.01575	9.74174e-10			0.01575	2.24319e-09				0.01575	4.55647e-07	0.01575	4.54669e-07	0.01575	3.28478e-07		0.01575	6.94262e-08	0.01575	6.3232e-08	0.01575	8.71649e-08	0.01575	8.71616e-08	0.01575	7.59181e-08	0.01575	7.91806e-08		0.01575	5.16634e-08	0.01575	5.22577e-08	0.01575	6.41495e-08	0.01575	6.34169e-08	0.01575	6.3283e-08	0.01575	6.33394e-08		0.01575	1.18963e-07	0.01575	9.61583e-08
0.015775	1.35355e-09			0.015775	9.85283e-10			0.015775	2.27525e-09				0.015775	4.56294e-07	0.015775	4.55009e-07	0.015775	3.28832e-07		0.015775	7.17831e-08	0.015775	6.31815e-08	0.015775	8.73508e-08	0.015775	8.73475e-08	0.015775	7.60791e-08	0.015775	7.93483e-08		0.015775	5.22525e-08	0.015775	5.17967e-08	0.015775	6.41513e-08	0.015775	6.34876e-08	0.015775	6.33524e-08	0.015775	6.341e-08		0.015775	1.20663e-07	0.015775	9.49761e-08
0.0158	1.43514e-09			0.0158	9.86421e-10			0.0158	2.28896e-09				0.0158	4.56882e-07	0.0158	4.55729e-07	0.0158	3.29634e-07		0.0158	7.61095e-08	0.0158	6.30167e-08	0.0158	8.75197e-08	0.0158	8.75163e-08	0.0158	7.6225e-08	0.0158	7.95003e-08		0.0158	5.23129e-08	0.0158	5.19533e-08	0.0158	6.43075e-08	0.0158	6.36383e-08	0.0158	6.3502e-08	0.0158	6.35604e-08		0.0158	1.2139e-07	0.0158	1.00227e-07
0.015825	1.50212e-09			0.015825	9.77593e-10			0.015825	2.28983e-09				0.015825	4.57494e-07	0.015825	4.56467e-07	0.015825	3.30046e-07		0.015825	7.9662e-08	0.015825	6.29218e-08	0.015825	8.76954e-08	0.015825	8.7692e-08	0.015825	7.63769e-08	0.015825	7.96586e-08		0.015825	5.18447e-08	0.015825	5.21262e-08	0.015825	6.44696e-08	0.015825	6.37929e-08	0.015825	6.36556e-08	0.015825	6.37149e-08		0.015825	1.21437e-07	0.015825	9.90292e-08
0.01585	1.50478e-09			0.01585	9.68481e-10			0.01585	2.28371e-09				0.01585	4.58209e-07	0.01585	4.57206e-07	0.01585	3.30471e-07		0.01585	7.98027e-08	0.01585	6.30612e-08	0.01585	8.79012e-08	0.01585	8.78978e-08	0.01585	7.65553e-08	0.01585	7.98445e-08		0.01585	5.13615e-08	0.01585	5.22882e-08	0.01585	6.46304e-08	0.01585	6.39479e-08	0.01585	6.38095e-08	0.01585	6.38697e-08		0.01585	1.21112e-07	0.01585	9.83074e-08
0.015875	1.43845e-09			0.015875	9.7133e-10			0.015875	2.27263e-09				0.015875	4.59036e-07	0.015875	4.57922e-07	0.015875	3.31319e-07		0.015875	7.62853e-08	0.015875	6.34346e-08	0.015875	8.81393e-08	0.015875	8.81359e-08	0.015875	7.6762e-08	0.015875	8.00601e-08		0.015875	5.15125e-08	0.015875	5.24115e-08	0.015875	6.4782e-08	0.015875	6.40982e-08	0.015875	6.39587e-08	0.015875	6.40198e-08		0.015875	1.20524e-07	0.015875	1.03596e-07
0.0159	1.35024e-09			0.0159	9.84999e-10			0.0159	2.25514e-09				0.0159	4.59899e-07	0.0159	4.58618e-07	0.0159	3.31765e-07		0.0159	7.16073e-08	0.0159	6.3865e-08	0.0159	8.83878e-08	0.0159	8.83844e-08	0.0159	7.6978e-08	0.0159	8.02853e-08		0.0159	5.22375e-08	0.0159	5.25065e-08	0.0159	6.49261e-08	0.0159	6.42443e-08	0.0159	6.41038e-08	0.0159	6.41658e-08		0.0159	1.19597e-07	0.0159	1.02255e-07
0.015925	1.31111e-09			0.015925	9.96961e-10			0.015925	2.23503e-09				0.015925	4.60682e-07	0.015925	4.59318e-07	0.015925	3.32217e-07		0.015925	6.95321e-08	0.015925	6.41061e-08	0.015925	8.86136e-08	0.015925	8.86102e-08	0.015925	7.71739e-08	0.015925	8.04896e-08		0.015925	5.28718e-08	0.015925	5.261e-08	0.015925	6.50719e-08	0.015925	6.43913e-08	0.015925	6.42496e-08	0.015925	6.43126e-08		0.015925	1.1853e-07	0.015925	1.01313e-07
0.01595	1.36252e-09			0.01595	1.0001e-09			0.01595	2.22249e-09				0.01595	4.60958e-07	0.01595	4.60034e-07	0.01595	3.32654e-07		0.01595	7.22583e-08	0.01595	6.32685e-08	0.01595	8.86934e-08	0.01595	8.869e-08	0.01595	7.72416e-08	0.01595	8.05598e-08		0.01595	5.30381e-08	0.01595	5.2738e-08	0.01595	6.52244e-08	0.01595	6.45418e-08	0.01595	6.43991e-08	0.01595	6.44629e-08		0.01595	1.17866e-07	0.01595	1.00421e-07
0.015975	1.47261e-09			0.015975	9.95822e-10			0.015975	2.22862e-09				0.015975	4.6186e-07	0.015975	4.60763e-07	0.015975	3.33056e-07		0.015975	7.80969e-08	0.015975	6.38201e-08	0.015975	8.89538e-08	0.015975	8.89503e-08	0.015975	7.74679e-08	0.015975	8.07957e-08		0.015975	5.28114e-08	0.015975	5.28822e-08	0.015975	6.53817e-08	0.015975	6.46954e-08	0.015975	6.45516e-08	0.015975	6.46164e-08		0.015975	1.1819e-07	0.015975	9.92827e-08
0.016	1.55817e-09			0.016	9.85854e-10			0.016	2.26389e-09				0.016	4.62441e-07	0.016	4.61504e-07	0.016	3.33818e-07		0.016	8.26345e-08	0.016	6.36636e-08	0.016	8.91218e-08	0.016	8.91183e-08	0.016	7.7613e-08	0.016	8.09469e-08		0.016	5.22828e-08	0.016	5.30354e-08	0.016	6.55424e-08	0.016	6.48514e-08	0.016	6.47065e-08	0.016	6.47722e-08		0.016	1.20061e-07	0.016	1.03393e-07
0.016025	1.56182e-09			0.016025	9.78167e-10			0.016025	2.31577e-09				0.016025	4.63155e-07	0.016025	4.6224e-07	0.016025	3.34549e-07		0.016025	8.28281e-08	0.016025	6.38071e-08	0.016025	8.93282e-08	0.016025	8.93247e-08	0.016025	7.77919e-08	0.016025	8.11334e-08		0.016025	5.18751e-08	0.016025	5.31759e-08	0.016025	6.57008e-08	0.016025	6.50066e-08	0.016025	6.48606e-08	0.016025	6.49272e-08		0.016025	1.22812e-07	0.016025	1.06232e-07
0.01605	1.48919e-09			0.01605	9.81582e-10			0.01605	2.35454e-09				0.01605	4.63992e-07	0.01605	4.62955e-07	0.01605	3.34891e-07		0.01605	7.89765e-08	0.01605	6.42105e-08	0.01605	8.95705e-08	0.01605	8.9567e-08	0.01605	7.80023e-08	0.01605	8.13528e-08		0.01605	5.20563e-08	0.01605	5.32844e-08	0.01605	6.5851e-08	0.01605	6.51575e-08	0.01605	6.50104e-08	0.01605	6.50779e-08		0.01605	1.24868e-07	0.01605	1.03118e-07
0.016075	1.39535e-09			0.016075	9.91265e-10			0.016075	2.36445e-09				0.016075	4.64864e-07	0.016075	4.63659e-07	0.016075	3.35286e-07		0.016075	7.39995e-08	0.016075	6.46669e-08	0.016075	8.98231e-08	0.016075	8.98195e-08	0.016075	7.82217e-08	0.016075	8.15816e-08		0.016075	5.25698e-08	0.016075	5.33793e-08	0.016075	6.59973e-08	0.016075	6.5306e-08	0.016075	6.51579e-08	0.016075	6.52263e-08		0.016075	1.25394e-07	0.016075	1.01462e-07
0.0161	1.35058e-09			0.0161	1.00038e-09			0.0161	2.34376e-09				0.0161	4.65656e-07	0.0161	4.64363e-07	0.0161	3.35738e-07		0.0161	7.16252e-08	0.0161	6.49314e-08	0.0161	9.00528e-08	0.0161	9.00492e-08	0.0161	7.8421e-08	0.0161	8.17894e-08		0.0161	5.30533e-08	0.0161	5.34803e-08	0.0161	6.61446e-08	0.0161	6.54549e-08	0.0161	6.53056e-08	0.0161	6.5375e-08		0.0161	1.24296e-07	0.0161	1.0099e-07
0.016125	1.38772e-09			0.016125	1.01092e-09			0.016125	2.30616e-09				0.016125	4.66316e-07	0.016125	4.65426e-07	0.016125	3.36222e-07		0.016125	7.35949e-08	0.016125	6.49044e-08	0.016125	9.02442e-08	0.016125	9.02406e-08	0.016125	7.85867e-08	0.016125	8.1962e-08		0.016125	5.36122e-08	0.016125	5.4065e-08	0.016125	6.64257e-08	0.016125	6.56801e-08	0.016125	6.553e-08	0.016125	6.55999e-08		0.016125	1.22303e-07	0.016125	1.01093e-07
0.01615	1.48157e-09			0.01615	1.02003e-09			0.01615	2.27672e-09				0.01615	4.66884e-07	0.01615	4.6577e-07	0.01615	3.37104e-07		0.01615	7.85722e-08	0.01615	6.4693e-08	0.01615	9.04091e-08	0.01615	9.04055e-08	0.01615	7.87291e-08	0.01615	8.21103e-08		0.01615	5.40954e-08	0.01615	5.35946e-08	0.01615	6.64278e-08	0.01615	6.57524e-08	0.01615	6.56009e-08	0.01615	6.56721e-08		0.01615	1.20741e-07	0.01615	1.06743e-07
0.016175	1.5668e-09			0.016175	1.02004e-09			0.016175	2.26826e-09				0.016175	4.67466e-07	0.016175	4.66492e-07	0.016175	3.37533e-07		0.016175	8.30919e-08	0.016175	6.45347e-08	0.016175	9.05781e-08	0.016175	9.05745e-08	0.016175	7.88751e-08	0.016175	8.22625e-08		0.016175	5.40955e-08	0.016175	5.37479e-08	0.016175	6.65856e-08	0.016175	6.59053e-08	0.016175	6.57527e-08	0.016175	6.58248e-08		0.016175	1.20293e-07	0.016175	1.04932e-07
0.0162	1.57575e-09			0.0162	1.01748e-09			0.0162	2.27438e-09				0.0162	4.68171e-07	0.0162	4.67218e-07	0.0162	3.37936e-07		0.0162	8.35666e-08	0.0162	6.46587e-08	0.0162	9.07832e-08	0.0162	9.07796e-08	0.0162	7.90528e-08	0.0162	8.24476e-08		0.0162	5.39598e-08	0.0162	5.39003e-08	0.0162	6.67443e-08	0.0162	6.60592e-08	0.0162	6.59056e-08	0.0162	6.59786e-08		0.0162	1.20617e-07	0.0162	1.0318e-07
0.016225	1.50147e-09			0.016225	1.01889e-09			0.016225	2.29071e-09				0.016225	4.69011e-07	0.016225	4.67937e-07	0.016225	3.38319e-07		0.016225	7.96275e-08	0.016225	6.50694e-08	0.016225	9.10276e-08	0.016225	9.1024e-08	0.016225	7.9265e-08	0.016225	8.26689e-08		0.016225	5.4035e-08	0.016225	5.40355e-08	0.016225	6.68994e-08	0.016225	6.62118e-08	0.016225	6.6057e-08	0.016225	6.61309e-08		0.016225	1.21483e-07	0.016225	1.01583e-07
0.01625	1.41625e-09			0.01625	1.01633e-09			0.01625	2.32482e-09				0.01625	4.69868e-07	0.01625	4.68664e-07	0.01625	3.39083e-07		0.01625	7.51079e-08	0.01625	6.54977e-08	0.01625	9.12774e-08	0.01625	9.12738e-08	0.01625	7.9482e-08	0.01625	8.28952e-08		0.01625	5.38991e-08	0.01625	5.41772e-08	0.01625	6.7057e-08	0.01625	6.6366e-08	0.01625	6.62101e-08	0.01625	6.6285e-08		0.01625	1.23292e-07	0.01625	1.05667e-07
0.016275	1.3907e-09			0.016275	1.01434e-09			0.016275	2.3662e-09				0.016275	4.70629e-07	0.016275	4.69389e-07	0.016275	3.3942e-07		0.016275	7.37533e-08	0.016275	6.56984e-08	0.016275	9.14993e-08	0.016275	9.14956e-08	0.016275	7.96744e-08	0.016275	8.30957e-08		0.016275	5.37937e-08	0.016275	5.43128e-08	0.016275	6.72137e-08	0.016275	6.65201e-08	0.016275	6.63631e-08	0.016275	6.64389e-08		0.016275	1.25487e-07	0.016275	1.02962e-07
0.0163	1.42685e-09			0.0163	1.02231e-09			0.0163	2.38427e-09				0.0163	4.71291e-07	0.0163	4.70096e-07	0.0163	3.398e-07		0.0163	7.56701e-08	0.0163	6.56806e-08	0.0163	9.16922e-08	0.0163	9.16885e-08	0.0163	7.98414e-08	0.0163	8.32697e-08		0.0163	5.42163e-08	0.0163	5.44199e-08	0.0163	6.7363e-08	0.0163	6.66704e-08	0.0163	6.65122e-08	0.0163	6.6589e-08		0.0163	1.26445e-07	0.0163	1.01484e-07
0.016325	1.49219e-09			0.016325	1.02772e-09			0.016325	2.37233e-09				0.016325	4.71905e-07	0.016325	4.70808e-07	0.016325	3.4065e-07		0.016325	7.91351e-08	0.016325	6.55717e-08	0.016325	9.18714e-08	0.016325	9.18677e-08	0.016325	7.99963e-08	0.016325	8.34312e-08		0.016325	5.45033e-08	0.016325	5.45357e-08	0.016325	6.75146e-08	0.016325	6.68218e-08	0.016325	6.66624e-08	0.016325	6.67402e-08		0.016325	1.25812e-07	0.016325	1.06912e-07
0.01635	1.5552e-09			0.01635	1.02175e-09			0.01635	2.35017e-09				0.01635	4.72523e-07	0.01635	4.71902e-07	0.01635	3.41105e-07		0.01635	8.24767e-08	0.01635	6.54872e-08	0.01635	9.20519e-08	0.01635	9.20482e-08	0.01635	8.01524e-08	0.01635	8.35937e-08		0.01635	5.41862e-08	0.01635	5.51681e-08	0.01635	6.78095e-08	0.01635	6.70551e-08	0.01635	6.68949e-08	0.01635	6.69733e-08		0.01635	1.24637e-07	0.01635	1.057e-07
0.016375	1.58305e-09			0.016375	1.0132e-09			0.016375	2.33064e-09				0.016375	4.73557e-07	0.016375	4.72278e-07	0.016375	3.41969e-07		0.016375	8.39541e-08	0.016375	6.63098e-08	0.016375	9.23544e-08	0.016375	9.23507e-08	0.016375	8.04156e-08	0.016375	8.38683e-08		0.016375	5.37331e-08	0.016375	5.47325e-08	0.016375	6.78231e-08	0.016375	6.7135e-08	0.016375	6.69735e-08	0.016375	6.70531e-08		0.016375	1.23601e-07	0.016375	1.10507e-07
0.0164	1.57444e-09			0.0164	1.00722e-09			0.0164	2.31636e-09				0.0164	4.73931e-07	0.0164	4.73011e-07	0.0164	3.42409e-07		0.0164	8.34974e-08	0.0164	6.56669e-08	0.0164	9.24637e-08	0.0164	9.246e-08	0.0164	8.05091e-08	0.0164	8.39656e-08		0.0164	5.34158e-08	0.0164	5.48882e-08	0.0164	6.79844e-08	0.0164	6.72913e-08	0.0164	6.71287e-08	0.0164	6.72092e-08		0.0164	1.22844e-07	0.0164	1.08402e-07
0.016425	1.55951e-09			0.016425	1.00608e-09			0.016425	2.30966e-09				0.016425	4.74675e-07	0.016425	4.73735e-07	0.016425	3.42835e-07		0.016425	8.27057e-08	0.016425	6.58717e-08	0.016425	9.26815e-08	0.016425	9.26778e-08	0.016425	8.06979e-08	0.016425	8.41624e-08		0.016425	5.33555e-08	0.016425	5.50243e-08	0.016425	6.81414e-08	0.016425	6.74458e-08	0.016425	6.7282e-08	0.016425	6.73635e-08		0.016425	1.22488e-07	0.016425	1.066e-07
0.01645	1.5406e-09			0.01645	1.01833e-09			0.01645	2.3187e-09				0.01645	4.75425e-07	0.01645	4.74434e-07	0.01645	3.43646e-07		0.01645	8.17028e-08	0.01645	6.60844e-08	0.01645	9.29013e-08	0.01645	9.28976e-08	0.01645	8.08886e-08	0.01645	8.43611e-08		0.01645	5.40051e-08	0.01645	5.5123e-08	0.01645	6.82887e-08	0.01645	6.7595e-08	0.01645	6.74301e-08	0.01645	6.75125e-08		0.01645	1.22967e-07	0.01645	1.10618e-07
0.016475	1.51109e-09			0.016475	1.04225e-09			0.016475	2.35105e-09				0.016475	4.76553e-07	0.016475	4.75472e-07	0.016475	3.43999e-07		0.016475	8.01379e-08	0.016475	6.71008e-08	0.016475	9.32321e-08	0.016475	9.32283e-08	0.016475	8.11766e-08	0.016475	8.46615e-08		0.016475	5.52738e-08	0.016475	5.56852e-08	0.016475	6.85641e-08	0.016475	6.78172e-08	0.016475	6.76514e-08	0.016475	6.77345e-08		0.016475	1.24683e-07	0.016475	1.07407e-07
0.0165	1.49219e-09			0.0165	1.0602e-09			0.0165	2.38923e-09				0.0165	4.76943e-07	0.0165	4.7616e-07	0.0165	3.44342e-07		0.0165	7.91353e-08	0.0165	6.64702e-08	0.0165	9.33466e-08	0.0165	9.33428e-08	0.0165	8.12746e-08	0.0165	8.47635e-08		0.0165	5.62254e-08	0.0165	5.56873e-08	0.0165	6.86971e-08	0.0165	6.79644e-08	0.0165	6.77974e-08	0.0165	6.78815e-08		0.0165	1.26708e-07	0.0165	1.04783e-07
0.016525	1.49484e-09			0.016525	1.05763e-09			0.016525	2.40672e-09				0.016525	4.77659e-07	0.016525	4.76886e-07	0.016525	3.45137e-07		0.016525	7.92758e-08	0.016525	6.6592e-08	0.016525	9.35567e-08	0.016525	9.35529e-08	0.016525	8.14567e-08	0.016525	8.49533e-08		0.016525	5.60894e-08	0.016525	5.57665e-08	0.016525	6.88478e-08	0.016525	6.812e-08	0.016525	6.79518e-08	0.016525	6.80369e-08		0.016525	1.27636e-07	0.016525	1.09114e-07
0.01655	1.51308e-09			0.01655	1.03684e-09			0.01655	2.40615e-09				0.01655	4.78709e-07	0.01655	4.77286e-07	0.01655	3.45138e-07		0.01655	8.02434e-08	0.01655	6.74347e-08	0.01655	9.38655e-08	0.01655	9.38616e-08	0.01655	8.17254e-08	0.01655	8.52336e-08		0.01655	5.49869e-08	0.01655	5.54112e-08	0.01655	6.88767e-08	0.01655	6.82052e-08	0.01655	6.80357e-08	0.01655	6.8122e-08		0.01655	1.27605e-07	0.01655	1.01401e-07
0.016575	1.54592e-09			0.016575	1.01947e-09			0.016575	2.40819e-09				0.016575	4.79015e-07	0.016575	4.7804e-07	0.016575	3.45962e-07		0.016575	8.19847e-08	0.016575	6.6625e-08	0.016575	9.39556e-08	0.016575	9.39518e-08	0.016575	8.1802e-08	0.016575	8.53132e-08		0.016575	5.40657e-08	0.016575	5.56308e-08	0.016575	6.90512e-08	0.016575	6.8367e-08	0.016575	6.81963e-08	0.016575	6.82836e-08		0.016575	1.27713e-07	0.016575	1.06953e-07
0.0166	1.58671e-09			0.0166	1.02203e-09			0.0166	2.41897e-09				0.0166	4.79669e-07	0.0166	4.79118e-07	0.0166	3.46356e-07		0.0166	8.4148e-08	0.0166	6.66293e-08	0.0166	9.4148e-08	0.0166	9.41442e-08	0.0166	8.19685e-08	0.0166	8.54866e-08		0.0166	5.42014e-08	0.0166	5.627e-08	0.0166	6.93454e-08	0.0166	6.85987e-08	0.0166	6.84271e-08	0.0166	6.8515e-08		0.0166	1.28285e-07	0.0166	1.05299e-07
0.016625	1.61722e-09			0.016625	1.03884e-09			0.016625	2.42451e-09				0.016625	4.8034e-07	0.016625	4.79809e-07	0.016625	3.46759e-07		0.016625	8.5766e-08	0.016625	6.66778e-08	0.016625	9.43455e-08	0.016625	9.43416e-08	0.016625	8.21394e-08	0.016625	8.56647e-08		0.016625	5.50926e-08	0.016625	5.62805e-08	0.016625	6.94803e-08	0.016625	6.87469e-08	0.016625	6.85741e-08	0.016625	6.8663e-08		0.016625	1.28579e-07	0.016625	1.04179e-07
0.01665	1.61788e-09			0.01665	1.06077e-09			0.01665	2.41839e-09				0.01665	4.81058e-07	0.01665	4.80489e-07	0.01665	3.47598e-07		0.01665	8.58011e-08	0.01665	6.68355e-08	0.01665	9.45573e-08	0.01665	9.45534e-08	0.01665	8.23229e-08	0.01665	8.5856e-08		0.01665	5.62558e-08	0.01665	5.63011e-08	0.01665	6.96147e-08	0.01665	6.88931e-08	0.01665	6.87192e-08	0.01665	6.88091e-08		0.01665	1.28254e-07	0.01665	1.09473e-07
0.016675	1.58472e-09			0.016675	1.07501e-09			0.016675	2.4146e-09				0.016675	4.82192e-07	0.016675	4.81184e-07	0.016675	3.47605e-07		0.016675	8.40424e-08	0.016675	6.78867e-08	0.016675	9.48917e-08	0.016675	9.48878e-08	0.016675	8.26141e-08	0.016675	8.61598e-08		0.016675	5.70108e-08	0.016675	5.63621e-08	0.016675	6.97573e-08	0.016675	6.90426e-08	0.016675	6.88675e-08	0.016675	6.89584e-08		0.016675	1.28054e-07	0.016675	1.01941e-07
0.0167	1.53564e-09			0.0167	1.07017e-09			0.0167	2.42101e-09				0.0167	4.82991e-07	0.0167	4.81554e-07	0.0167	3.48421e-07		0.0167	8.14394e-08	0.0167	6.81503e-08	0.0167	9.51277e-08	0.0167	9.51238e-08	0.0167	8.28189e-08	0.0167	8.63733e-08		0.0167	5.67542e-08	0.0167	5.59917e-08	0.0167	6.97786e-08	0.0167	6.91217e-08	0.0167	6.89453e-08	0.0167	6.90374e-08		0.0167	1.28394e-07	0.0167	1.07477e-07
0.016725	1.50082e-09			0.016725	1.05222e-09			0.016725	2.43588e-09				0.016725	4.83767e-07	0.016725	4.8231e-07	0.016725	3.48807e-07		0.016725	7.95929e-08	0.016725	6.83544e-08	0.016725	9.5357e-08	0.016725	9.53531e-08	0.016725	8.30178e-08	0.016725	8.65806e-08		0.016725	5.58025e-08	0.016725	5.62429e-08	0.016725	6.9958e-08	0.016725	6.92845e-08	0.016725	6.91068e-08	0.016725	6.92e-08		0.016725	1.29182e-07	0.016725	1.05795e-07
0.01675	1.50944e-09			0.01675	1.03001e-09			0.01675	2.45541e-09				0.01675	4.84473e-07	0.01675	4.83434e-07	0.01675	3.49598e-07		0.01675	8.00503e-08	0.01675	6.8401e-08	0.01675	9.55658e-08	0.01675	9.55619e-08	0.01675	8.31986e-08	0.01675	8.67691e-08		0.01675	5.46243e-08	0.01675	5.69707e-08	0.01675	7.02739e-08	0.01675	6.95272e-08	0.01675	6.93487e-08	0.01675	6.94425e-08		0.01675	1.30218e-07	0.01675	1.1024e-07
0.016775	1.56648e-09			0.016775	1.01748e-09			0.016775	2.47261e-09				0.016775	4.8474e-07	0.016775	4.83818e-07	0.016775	3.4998e-07		0.016775	8.30753e-08	0.016775	6.75034e-08	0.016775	9.56449e-08	0.016775	9.56409e-08	0.016775	8.32655e-08	0.016775	8.68385e-08		0.016775	5.396e-08	0.016775	5.65679e-08	0.016775	7.02941e-08	0.016775	6.96097e-08	0.016775	6.94298e-08	0.016775	6.95249e-08		0.016775	1.3113e-07	0.016775	1.07979e-07
0.0168	1.63513e-09			0.0168	1.02801e-09			0.0168	2.48806e-09				0.0168	4.85709e-07	0.0168	4.8452e-07	0.0168	3.50365e-07		0.0168	8.67156e-08	0.0168	6.81984e-08	0.0168	9.59318e-08	0.0168	9.59278e-08	0.0168	8.35149e-08	0.0168	8.70986e-08		0.0168	5.45186e-08	0.0168	5.67031e-08	0.0168	7.04481e-08	0.0168	6.97612e-08	0.0168	6.95801e-08	0.0168	6.96762e-08		0.0168	1.31949e-07	0.0168	1.06295e-07
0.016825	1.66e-09			0.016825	1.05108e-09			0.016825	2.49797e-09				0.016825	4.86388e-07	0.016825	4.85559e-07	0.016825	3.51174e-07		0.016825	8.80347e-08	0.016825	6.82256e-08	0.016825	9.61331e-08	0.016825	9.61292e-08	0.016825	8.36892e-08	0.016825	8.72803e-08		0.016825	5.57421e-08	0.016825	5.72966e-08	0.016825	7.073e-08	0.016825	6.99861e-08	0.016825	6.9804e-08	0.016825	6.99008e-08		0.016825	1.32475e-07	0.016825	1.11019e-07
0.01685	1.62054e-09			0.01685	1.06988e-09			0.01685	2.49564e-09				0.01685	4.87172e-07	0.01685	4.85885e-07	0.01685	3.51178e-07		0.01685	8.59419e-08	0.01685	6.84859e-08	0.01685	9.63656e-08	0.01685	9.63616e-08	0.01685	8.38908e-08	0.01685	8.74904e-08		0.01685	5.67391e-08	0.01685	5.68195e-08	0.01685	7.07288e-08	0.01685	7.00561e-08	0.01685	6.98725e-08	0.01685	6.99707e-08		0.01685	1.32351e-07	0.01685	1.03363e-07
0.016875	1.55156e-09			0.016875	1.08071e-09			0.016875	2.48981e-09				0.016875	4.88003e-07	0.016875	4.86947e-07	0.016875	3.52016e-07		0.016875	8.22839e-08	0.016875	6.88405e-08	0.016875	9.66123e-08	0.016875	9.66083e-08	0.016875	8.4105e-08	0.016875	8.77138e-08		0.016875	5.73132e-08	0.016875	5.74703e-08	0.016875	7.1023e-08	0.016875	7.02863e-08	0.016875	7.01017e-08	0.016875	7.02006e-08		0.016875	1.32042e-07	0.016875	1.09222e-07
0.0169	1.50778e-09			0.0169	1.08526e-09			0.0169	2.48718e-09				0.0169	4.88794e-07	0.0169	4.87661e-07	0.0169	3.52435e-07		0.0169	7.99623e-08	0.0169	6.90905e-08	0.0169	9.68472e-08	0.0169	9.68432e-08	0.0169	8.43087e-08	0.0169	8.79261e-08		0.0169	5.75548e-08	0.0169	5.75378e-08	0.0169	7.11711e-08	0.0169	7.04407e-08	0.0169	7.0255e-08	0.0169	7.03548e-08		0.0169	1.31903e-07	0.0169	1.07902e-07
0.016925	1.51806e-09			0.016925	1.08356e-09			0.016925	2.48398e-09				0.016925	4.89497e-07	0.016925	4.88386e-07	0.016925	3.53268e-07		0.016925	8.05075e-08	0.016925	6.91415e-08	0.016925	9.70562e-08	0.016925	9.70522e-08	0.016925	8.44897e-08	0.016925	8.81148e-08		0.016925	5.74642e-08	0.016925	5.76332e-08	0.016925	7.13252e-08	0.016925	7.05978e-08	0.016925	7.04108e-08	0.016925	7.05117e-08		0.016925	1.31733e-07	0.016925	1.12799e-07
0.01695	1.57743e-09			0.01695	1.07957e-09			0.01695	2.48048e-09				0.01695	4.90121e-07	0.01695	4.89115e-07	0.01695	3.53689e-07		0.01695	8.36558e-08	0.01695	6.90249e-08	0.01695	9.72418e-08	0.01695	9.72377e-08	0.01695	8.46501e-08	0.01695	8.82819e-08		0.01695	5.72529e-08	0.01695	5.77405e-08	0.01695	7.14819e-08	0.01695	7.07559e-08	0.01695	7.05678e-08	0.01695	7.06697e-08		0.01695	1.31547e-07	0.01695	1.10811e-07
0.016975	1.65968e-09			0.016975	1.07985e-09			0.016975	2.48369e-09				0.016975	4.90707e-07	0.016975	4.89836e-07	0.016975	3.54096e-07		0.016975	8.80176e-08	0.016975	6.88447e-08	0.016975	9.74164e-08	0.016975	9.74123e-08	0.016975	8.48009e-08	0.016975	8.8439e-08		0.016975	5.72679e-08	0.016975	5.78403e-08	0.016975	7.1636e-08	0.016975	7.09124e-08	0.016975	7.07231e-08	0.016975	7.0826e-08		0.016975	1.31718e-07	0.016975	1.0912e-07
0.017	1.72003e-09			0.017	1.08014e-09			0.017	2.49301e-09				0.017	4.9133e-07	0.017	4.90557e-07	0.017	3.54493e-07		0.017	9.12184e-08	0.017	6.87633e-08	0.017	9.76017e-08	0.017	9.75976e-08	0.017	8.49611e-08	0.017	8.86058e-08		0.017	5.72829e-08	0.017	5.79451e-08	0.017	7.17909e-08	0.017	7.1069e-08	0.017	7.08785e-08	0.017	7.09824e-08		0.017	1.32212e-07	0.017	1.07674e-07
0.017025	1.71572e-09			0.017025	1.07416e-09			0.017025	2.49447e-09				0.017025	4.92056e-07	0.017025	4.9129e-07	0.017025	3.54904e-07		0.017025	9.09897e-08	0.017025	6.89247e-08	0.017025	9.78183e-08	0.017025	9.78142e-08	0.017025	8.51487e-08	0.017025	8.88014e-08		0.017025	5.69658e-08	0.017025	5.80699e-08	0.017025	7.19509e-08	0.017025	7.12283e-08	0.017025	7.10366e-08	0.017025	7.11415e-08		0.017025	1.32289e-07	0.017025	1.06788e-07
0.01705	1.64475e-09			0.01705	1.0716e-09			0.01705	2.48106e-09				0.01705	4.92891e-07	0.01705	4.92017e-07	0.01705	3.55756e-07		0.01705	8.7226e-08	0.01705	6.93191e-08	0.01705	9.80673e-08	0.01705	9.80632e-08	0.01705	8.53648e-08	0.01705	8.90267e-08		0.01705	5.683e-08	0.01705	5.81858e-08	0.01705	7.21085e-08	0.01705	7.13863e-08	0.01705	7.11934e-08	0.01705	7.12993e-08		0.01705	1.31578e-07	0.01705	1.12421e-07
0.017075	1.54691e-09			0.017075	1.08128e-09			0.017075	2.46766e-09				0.017075	4.93769e-07	0.017075	4.9272e-07	0.017075	3.56195e-07		0.017075	8.20376e-08	0.017075	6.97896e-08	0.017075	9.83295e-08	0.017075	9.83253e-08	0.017075	8.55925e-08	0.017075	8.92642e-08		0.017075	5.73434e-08	0.017075	5.82716e-08	0.017075	7.22577e-08	0.017075	7.15394e-08	0.017075	7.13453e-08	0.017075	7.14523e-08		0.017075	1.30867e-07	0.017075	1.10981e-07
[truncated: 1,795 more rows]
[truncated: 8 more columns]

## Sheet: Figure 4
Subfigure (a)							Subfigure (b)
[truncated: 31 more rows]

## Sheet: Figure 5
Subfigure (a)				Subfigure (b)
[truncated: 2,481 more rows]

## Sheet: Figure 6
Main Axis							Inset Axis
[truncated: 1,002 more rows]
